# Supplementary material for: High-fertility sows reshape gut microbiota: the rise of serotonin-related bacteria and its impact on sustaining reproductive performance
Source: J Anim Sci Biotechnol. 2025 May 22;16:73. doi: 10.1186/s40104-025-01191-z (PMC12096716; doi:10.1186/s40104-025-01191-z)
Supplement: Supplementary file 2 — Additional file 2: Table S1. The reproductive performance of sows in our study. Table S2. The result of fecal metabolomics. Table S3. The relative abundance of genes related pore formation. Table S4. The P value of enrichment pathway about significantly different metabolites. Table S5. The information of networks in the LRP group groups. Table S6. The information of networks in the HRP group groups. Table S7. The detail of correlation analysis. [file 40104_2025_1191_MOESM2_ESM.xlsx]

## Sheet: Table S1
16s Samples
Group	samples	breed	Parity	Total breeding days	PSY	Mating times	The estrus returning	Total litter size	Litter size per litter	Healthy piglets per litter	Weak piglets per litter	Malformed piglets per litter	Stillbirths piglets per litter	Mummified piglets per litter	Weaning piglets per litter	Breeding delivery rate	Delivery interval	Annual litter size	LSY
High	166	Jinhua sow	3	485	25.36	4	0	44	14.67	12.67	1.67	0	0.33	0	11	100	152.5	35.21	2.4
High	719	Jinhua sow	5	537	24.32	4	0	47	15.67	15	0.33	0	0.33	0	11.67	100	155.5	36.67	2.34
High	789	Jinhua sow	5	601	26.04	4	0	56	14	13.25	0.5	0	0.25	0	10.5	100	150.67	33.88	2.42
High	781	Jinhua sow	5	454	33.93	3	0	43	14.33	14	0.33	0	0	0	11.67	100	152.5	34.39	2.4
High	729	Jinhua sow	5	454	13.03	3	0	44	14.67	13.33	1	0	0.33	0	6.67	100	163	32.86	2.24
High	782	Jinhua sow	5	454	14.26	3	0	41	13.67	11	1.67	0	1	0	7.33	100	161.5	30.76	2.25
High	757	Jinhua sow	4	479	21.84	4	1	30	15	12.5	1	0.5	1	0	12.5	66.67	156	35.1	2.34
High	738	Jinhua sow	5	484	25.43	4	0	41	13.67	10.67	1	0	2	0	11	100	151	33.08	2.42
High	744	Jinhua sow	5	484	23.88	4	0	41	13.67	12.67	0.67	0	0.33	0	10.33	100	153	32.67	2.39
High	725	Jinhua sow	5	538	21.39	4	0	41	13.67	13	0.67	0	0	0	10.33	100	158	31.58	2.31
High	763	Jinhua sow	4	563	21.76	4	0	41	13.67	12.33	0.67	0	0.67	0	11	100	153.5	32.4	2.37
High	710	Jinhua sow	5	561	21.74	5	1	42	14	12	0.67	0	1.33	0	10.67	75	166	30.8	2.2
High	739	Jinhua sow	5	515	23.88	4	0	42	14	12.33	1	0	0.67	0	11	100	152.5	33.6	2.4
High	766	Jinhua sow	5	469	29.37	4	0	44	14.67	13.33	0.67	0	0.67	0	12.33	100	154	34.77	2.37
High	735	Jinhua sow	5	469	26.99	4	0	41	13.67	13	0.33	0	0.33	0	11.33	100	152	32.81	2.4
High	772	Jinhua sow	5	466	27.22	4	0	47	15.67	13.67	0.67	0	0.67	0.67	11.33	100	153	37.45	2.39
High	740	Jinhua sow	5	466	27.24	4	0	45	15	14	0	0	0.33	0.67	11.33	100	151.5	36	2.4
High	751	Jinhua sow	5	588	22.52	4	0	49	16.33	15.67	0.67	0	0	0	11.67	100	158.5	37.72	2.31
High	762	Jinhua sow	4	570	16	4	0	44	14.67	11.67	1	0	2	0	7.67	100	167.5	31.83	2.17
High	211	Jinhua sow	3	448	13.12	3	0	43	14.33	13.33	0.67	0	0.33	0	6.67	100	153	34.25	2.39
High	265	Jinhua sow	2	393	25.09	4	1	27	13.5	13	0	0	0.5	0	12.5	66.67	156	31.59	2.34
High	215	Jinhua sow	2	364	30.63	4	0	30	15	14	1	0	0	0	13	66.67	152	36	2.4
High	303	Jinhua sow	1	270	16.23	2	0	14	14	13	1	0	0	0	12	100	0	0
High	302	Jinhua sow	1	261	21.1	3	1	14	14	12	1	1	0	0	13	50	0	0
High	269	Jinhua sow	1	251	18.92	2	0	16	16	14	0	0	2	0	13	100	0	0
High	288	Jinhua sow	1	246	16.33	2	0	16	16	15	1	0	0	0	11	100	0	0
High	480	Jinhua sow	3	554	27.47	4	0	35	11.67	11.33	0.33	0	0	0	11.33	75	201.5	21.12	1.81
High	606	Jinhua sow	4	515	26.47	4	0	42	14	14	0	0	0	0	11.67	100	162.5	31.5	2.25
High	350	Jinhua sow	4	510	28.99	4	0	40	13.33	12.67	0	0	0.67	0	12.67	100	159.5	30.39	2.28
High	418	Jinhua sow	4	510	24.83	4	0	40	13.33	11.67	0	0	1.33	0.33	11.33	100	153.5	31.59	2.37
High	488	Jinhua sow	5	499	23.91	4	0	40	13.33	10.67	0.67	0	2	0	10.67	100	154.5	31.59	2.37
Low	181	Jinhua sow	3	491	17.44	4	0	24	8	7.67	0	0	0.33	0	7.67	100	151.5	19.2	2.4
Low	171	Jinhua sow	3	490	24.79	5	1	28	9.33	9	0	0.33	0	0	10	75	169.5	20.06	2.15
Low	199	Jinhua sow	3	503	18.9	4	0	29	9.67	8.67	0	0	1	0	8.33	100	156	22.63	2.34
Low	155	Jinhua sow	3	497	21.71	4	0	30	10	10	0	0	0	0	9.67	100	154.5	23.7	2.37
Low	158	Jinhua sow	3	502	21.53	4	0	18	6	5.67	0.33	0	0	0	9.67	100	154.5	14.22	2.37
Low	200	Jinhua sow	2	497	14.98	5	2	9	4.5	4.5	0	0	0	0	9	50	152	10.8	2.4
Low	188	Jinhua sow	2	497	15.26	6	3	18	9	9	0	0	0	0	8	40	208	15.84	1.76
Low	159	Jinhua sow	3	479	21.35	4	0	23	7.67	7.67	0	0	0	0	8.67	100	163.5	17.1	2.23
Low	846	Jinhua sow	3	558	15.97	4	0	28	9.33	9	0.33	0	0	0	8	100	154.5	22.11	2.37
Low	859	Jinhua sow	3	570	16.9	4	0	28	9.33	9.33	0	0	0	0	8.33	100	160.5	21.27	2.28
Low	835	Jinhua sow	4	568	18.88	4	0	39	9.75	9.25	0.25	0	0.25	0	8.25	100	150	23.69	2.43
Low	208	Jinhua sow	3	448	13.14	3	0	25	8.33	8	0.33	0	0	0	6.67	100	153	19.91	2.39
Low	233	Jinhua sow	3	447	12.47	3	0	24	8	6.33	0.33	0	1.33	0	6.33	100	152	19.2	2.4
Low	245	Jinhua sow	3	446	12.5	3	0	17	5.67	5.33	0.33	0	0	0	6.33	100	151.5	13.61	2.4
Low	237	Jinhua sow	3	438	9.37	3	0	26	8.67	7	1.33	0	0.33	0	4.67	100	153	20.72	2.39
Low	204	Jinhua sow	2	415	16.93	3	0	17	8.5	7.5	1	0	0	0	9.5	100	155	20.06	2.36
Low	264	Jinhua sow	2	394	18.73	4	1	19	9.5	9	0	0.5	0	0	9	66.67	154	22.52	2.37
Low	154	Jinhua sow	2	394	18.78	4	1	20	10	10	0	0	0	0	9	66.67	152	24	2.4
Low	256	Jinhua sow	2	365	20.29	3	0	21	10.5	10	0.5	0	0	0	10	100	154	24.88	2.37
Low	231	Jinhua sow	2	352	20	3	0	17	8.5	8.5	0	0	0	0	9.5	100	151	20.57	2.42
Low	183	Jinhua sow	2	352	26.69	3	0	19	9.5	9.5	0	0	0	0	9.5	100	155	22.42	2.36
Low	253	Jinhua sow	3	437	10.72	3	0	28	9.33	8	1.33	0	0	0	5.33	100	153	22.3	2.39
Low	500	Jinhua sow	2	270	4.76	2	0	16	8	8	0	0	0	0	2.5	100	153	19.12	2.39
Low	278	Jinhua sow	2	270	10.44	2	0	18	9	8	1	0	0	0	5.5	100	154	21.33	2.37
Low	289	Jinhua sow	1	248	11.16	3	1	4	4	4	0	0	0	0	7	50	0	0
Low	292	Jinhua sow	1	239	9.17	2	0	8	8	8	0	0	0	0	6	100	0	0
Low	268	Jinhua sow	1	235	13.99	2	0	10	10	10	0	0	0	0	9	100	0	0
Low	102	Jinhua sow	1	165	28.78	2	0	10	10	10	0	0	0	0	13	100	0	0
Low	100	Jinhua sow	1	119	0	1	0	10	10	10	0	0	0	0		100	0	0
Low	318	Jinhua sow	3	546	17.1	4	0	26	8.67	7.67	0	0	1	0	8.33	100	154.5	20.55	2.37
Low	7320	Jinhua sow	5	601	26.66	4	0	34	8.5	8.5	0	0	0	0	10.75	100	151	20.57	2.42
Metagenome Sample
	Parity	Total breeding days	PSY	Mating times	The estrus returning	Total number born	Litter size per litter	Healthy piglets per litter	Weak piglets per litter	Malformed piglets per litter	Stillbirths piglets per litter	Mummified piglets per litter	Weaning piglets per litter	Breeding delivery rate	Delivery interval	Annual litter size	LSY
metagenome	4	570	10.13	4	0	39	9.75	9	0	0	0.75	0	4.5	100	146.33	24.38	2.5
Low7322	5	594	12.46	4	0	25	6.25	6	0.25	0	0	0	6	100	158	14.44	2.31
Low7266	5	601	16.39	5	1	26	6.5	6.5	0	0	0	0	8	80	157.67	15.02	2.31
Low7256	5	479	12.41	3	0	28	9.33	8.67	0.33	0	0.33	0	6.67	100	181	18.85	2.02
Low500	2	270	4.76	2	0	16	8	8	0	0	0	0	2.5	100	153	19.12	2.39
Low245	3	446	12.5	3	0	17	5.67	5.33	0.33	0	0	0	6.33	100	151.5	13.61	2.4
Low204	2	415	16.93	3	0	17	8.5	7.5	1	0	0	0	9.5	100	155	20.06	2.36
Low100	1	119	12.2257	1	0	10	10	10	0	0	0	0	10	100	157.5	17.9257	2.32714
High789	5	601	26.04	4	0	56	14	13.25	0.5	0	0.25	0	10.5	100	150.67	33.88	2.42
High782	5	454	14.26	3	0	41	13.67	11	1.67	0	1	0	7.33	100	161.5	30.76	2.25
High772	5	466	27.22	4	0	47	15.67	13.67	0.67	0	0.67	0.67	11.33	100	153	37.45	2.39
High763	4	563	21.76	4	0	41	13.67	12.33	0.67	0	0.67	0	11	100	153.5	32.4	2.37
High757	4	479	21.84	4	1	30	15	12.5	1	0.5	1	0	12.5	66.67	156	35.1	2.34
High7480	5	585	17.77	4	0	56	14	13.5	0.25	0	0.25	0	8.25	100	155.67	32.76	2.34
High739	5	515	23.88	4	0	42	14	12.33	1	0	0.67	0	11	100	152.5	33.6	2.4
High735	5	469	26.99	4	0	41	13.67	13	0.33	0	0.33	0	11.33	100	152	32.81	2.4
High729	5	454	13.03	3	0	44	14.67	13.33	1	0	0.33	0	6.67	100	163	32.86	2.24
High211	3	448	13.12	3	0	43	14.33	13.33	0.67	0	0.33	0	6.67	100	153	34.25	2.39

## Sheet: Table S2
Sample	High_211	High_729	High_735	High_739	High_7480	High_757	High_763	High_772	High_782	High_789	Low_100	Low_204	Low_245	Low_500	Low_7256	Low_7266	Low_7322	Low_860	QC1	QC2	QC3
Lable	High	High	High	High	High	High	High	High	High	High	Low	Low	Low	Low	Low	Low	Low	Low	QC	QC	QC
M153T87	1639.23	1732.4	1202.81	779.862	700.987	1398.7	1836.31	1160.34	1459.65	1127.93	2062.18	1633.72	1690.19	1763.91	1836.84	1822.03	1986.11	282.697	1227.43	1140.45	1354.06
M153T86	961.556	1447.42	1201.64	749.844	1453.41	1201.21	265.696	1143.24	845.883	606.572	1035.53	1375.79	1489.75	849.467	1274.28	1524.6	1467.12	992.768	929.502	624.96	886.677
M461T168	3649.38	1147.41	1480.79	3470.08	5945.83	4621.93	3156.34	2368.33	1403.18	3604.45	2473.39	3984.4	5723.72	6113.48	3608.36	1392.33	1432.69	943.135	2850.12	3808.93	3377.3
M118T85	161583	239603	194691	185993	147136	165007	190593	175613	133056	145446	194227	181791	158748	133007	115640	139252	162769	184426	186004	178071	181235
M281T445	4707.86	8041.35	5444.85	6407.63	4832.98	3532.83	2134.78	2109.53	905.563	1552.75	6356.34	4632.5	2978.5	1496.43	2598.71	3257.68	3910.52	7330.18	4197.02	3995.13	3789.68
M182T102_2	177135	174818	144314	196706	226962	211384	287248	210059	162671	168410	169029	275675	255784	243085	177567	140982	111353	217.53	188821	178595	207556
M182T156	127972	195487	125957	178643	213725	232279	166828	147377	153719	141752	147315	162830	175119	237516	146340	95666.5	108229	124212	147500	219684	173147
M144T66	6256.04	7938.7	5063.29	4946.44	3996.94	11486.6	14452	8566.29	1747.7	2362.02	7084.4	9226.61	5549.83	3129.39	2154.91	2345.42	3527.91	4204.64	5793.35	7073.4	7319.98
M138T64	13521.9	11152.3	10370.7	13981	17497.2	18046.6	14846.3	14086.9	13727.9	14144.2	10284.3	8379.29	14982.7	16368	10903.2	8295.2	7484.15	6197.42	10587.2	9915.39	10905.6
M207T193	1285.64	1465.63	1487.18	1361.88	1166.59	1042.49	1102.39	1431.85	1882.82	1824.81	678.808	1217.22	1072.84	936.666	1293.51	1001.86	1740.68	1353.32	1338.3	1194.08	1159.09
M207T192	20584.1	28225.8	23408.8	29930.1	25144.9	19923.6	24867.7	17742.8	19000	25728.5	31589.6	17801.8	26966.2	30173.7	27653	27799.5	25689.7	33725.1	15354.6	16933.5	15203
M224T192	1777.7	1918.53	1457.87	1920.52	1805.71	1697.14	2002.2	1247.97	1474.56	1551.76	3273.74	2012.07	2325.74	2601.72	2016.71	1999.5	2803.04	3259.23	1355.44	1312.28	1200.57
M298T465	14022.9	13771.1	23874.2	23495	26569.5	21114	18862	15137.7	12976.9	15798.7	23504.9	19440.1	17843.2	16796.7	19312.1	21533.5	20586.8	25051.2	24493.4	20307.4	25995
M219T54	8064.34	10261.8	7869.64	8788.41	8144.35	8690.45	11488.6	10259	7726.85	7777.07	8748.93	10300.3	9357.3	8134.85	8365.39	7515.47	7922.99	7403.39	7701.22	7074.43	9727.84
M229T192	18906.5	17523.1	20002.1	18206.5	21259.3	17835.1	19258.3	14478.4	19399.7	21138.6	28721.3	17269	25540.7	23532.6	24006.2	45510.3	24171.9	30165.5	14923.9	14617.6	13868.7
M229T185	520.258	461.638	511.154	420.351	406.466	826.304	811.133	825.94	388.173	472.602	488.212	411.978	417.618	341.952	472.234	722.572	440.16	705.389	319.161	644.779	367.283
M283T331	27614.3	16994.1	28980.1	14168.4	15335.3	29581.9	17905.4	32312.3	15194.7	30382.4	27945.2	24159	28046.3	30114.5	27316.5	28973.4	27905.8	16294.4	24188.1	26293.2	33590.4
M294T384	6553.5	4282.05	13874.6	11090.1	9423.43	9006.04	8759.7	6180.57	775.446	3494.9	9344.26	6282.04	4529.02	2121.76	4776.77	12141.2	12293.2	11761.3	5298.52	7472.56	6731.8
M175T216	4259.32	4952.74	4562.71	4294.79	6338.04	4485.4	4849.61	6104.33	4426	4419.86	5353.7	5073.94	7188.02	8893.9	3927.13	6215.87	4643.75	5613.98	5957.7	4507.23	4949.56
M274T169	8971.52	12457.6	3239.05	2174.75	908.81	1929.45	2335.32	2113.42	1107.86	2536.29	3256.66	2269.38	2320.61	2664.15	1577.86	623.675	2805.11	4308.22	3148.28	2858.04	3266.7
M120T58	4720.93	6607.98	5855.57	4857.1	3888.75	5681.31	5691.51	3545.87	3153.47	3365.47	5742.36	5994.59	4537.09	2536.71	2479.24	3335.67	3345.95	4632.92	4537.2	4936.49	5039.59
M120T60	908.769	4705.98	4100.94	564.246	1039.01	1126.09	1152.6	618.727	656.788	792.325	1418.28	1547.59	2040.3	1639.76	1426.04	2380.63	2504.53	999.74	1089.51	964.769	1479.63
M148T180	1709.71	1997.42	1490.54	1347.02	1007.22	1542.8	1313.05	1225.91	1053.14	1283.18	1238.76	1451.35	1463.54	1247.25	928.381	969.588	962.767	785.462	1582.49	1144.4	1368.18
M1040T293	13662.1	19671.3	11977.9	13285.9	11937.8	13131	12710.8	14909.2	15260.9	12654.2	21641	13582.7	16115.6	14502.7	18409.4	16027.9	18696.9	25216.5	15660.9	16308.3	14696.8
M1040T270	161749	194425	138668	242404	231274	211385	173736	184809	212847	130735	216293	153978	135464	128644	155967	191787	213226	224176	146142	173007	161516
M992T289	1.26258e+06	1.29383e+06	954505	1.17095e+06	1.51839e+06	1.60534e+06	1.79925e+06	1.67793e+06	1.32013e+06	1.31031e+06	1.48807e+06	1.37055e+06	1.10841e+06	783102	1.30318e+06	1.62703e+06	1.49366e+06	1.5065e+06	1.26498e+06	1.22717e+06	1.42433e+06
M856T484	5613.92	6211.89	5506.61	5191.64	6013.19	6269.21	5449.29	5439.07	9321.22	6156.84	7596.91	4826.33	5680.05	4759.53	5817.9	6159.84	7623.54	7475.21	6175.12	7098.49	4929.67
M649T361	1966.71	3339.07	2632.2	3428.7	3590.8	4058.93	3979.53	3244.34	4184.95	3650.95	4808.9	2885.23	4957.65	3651.25	3397.49	3226.84	3959.96	3665.58	4173.81	3781.73	3352.44
M445T171	1585.68	1546.42	1562.51	1177.58	603.072	1337.33	1187.31	2817.69	5597.51	2967.73	707.892	1000.91	1428.39	412.064	1338.26	1685.7	1613.28	463.222	960.635	651.607	1140.06
M413T376	4223.97	3221.1	9969.3	8499.36	5523.58	4992.95	3641.53	4101.55	4294.48	5121.18	4235.16	5832.37	7834.44	6943.04	6622.46	7290.78	7140.5	4627.83	6195.56	6268	7065.89
M226T343	1527.4	1598.67	1870.86	1720.96	1140.42	1435.22	1580.68	1242.67	1937.1	2027.96	1789.78	1454.06	1469.77	1929.36	1953.64	1493.93	2368	1799.77	1432.9	1185.67	1916.9
M516T182	904.346	849.649	2305.81	1345.55	1026.06	1653.28	2505.02	2057.13	1384.5	726.86	884.027	1466.48	2081.73	1551.03	1126.52	743.635	567.72	631.916	1362.55	1321.08	1360.65
M105T225	7314.16	4252.69	9021.13	8184.78	7022.95	6793.99	7603.64	6890.96	7253.72	5113.79	6904.97	6321.59	5757.69	7911.12	7241.32	6915.11	8986.48	7613.59	7863.07	6353.3	6498.29
M429T438	78953.9	91235.4	95708.8	95784.5	46732.4	5917.02	48851.8	48515.8	58293.7	79252.6	100916	82150.6	106792	73322.4	87602.5	90823.3	154457	3559.84	30122.5	70043	58013.9
M428T282	6954.44	9442.05	5253.31	4612.81	3458.73	3342.29	2238.13	9100.75	13913.9	7568.39	12156.3	5285.77	4247.67	3057.66	7668.87	12826.5	12673	20428.6	6172.41	7069.12	8550.09
M308T353	8543.49	6652.81	18081.8	16275.7	15128.9	14760.4	14940.8	8684.26	2358.49	6472.9	17523.6	7605.08	7456	6102.87	11550.5	17996.3	21805.9	23311.2	11785.5	13680.8	14277.2
M284T444	624197	608038	551466	598587	586504	616583	753567	580473	565403	533405	609313	512540	592569	510547	581213	540963	574191	681187	547095	582869	621800
M144T70	109550	95522.8	73782.3	118939	145799	126780	100100	138024	158450	138025	117242	129206	155460	168857	142691	115348	103366	81461.2	102175	114474	113669
M146T43	1125.78	628.703	1173.4	903.617	761.252	971.298	936.97	760.338	354.14	558.542	1646.85	1963.36	1344.59	975.9	662.222	828.023	913.869	807.706	860.361	900.334	990.487
M702T335	31278.9	10192.3	10370.6	13357.7	11552.7	7735.09	15258.3	12881.5	18324.8	40223.9	9548.83	3497.29	4803.45	13012.6	11886.4	11310.3	18877.7	20655.7	5020.35	20958.1	12670.2
M177T160	4734.37	4731.01	3401.36	3865.68	4427.09	4009.83	4852.13	3798.94	3407.45	2990.09	1408.73	2370.25	1900.41	1510.43	2324.25	2185.5	1198.78	1026.35	1892.62	2604.4	2107.74
M213T489	18732.6	17614.5	18428.5	17032.4	16170	18967.7	17071.4	19248.4	16536.3	15804.4	17017.3	17145.7	17647	17468.7	16609.1	16614.5	18268.4	16337.2	16525.3	17516	18495.4
M365T450	855.964	566.063	648.336	1345.77	1538.98	983.403	753.722	678.591	1069.83	1116.35	3132.01	802.26	1303.3	977.5	950.426	1513	3170.53	6316.79	1531.78	1378.09	2051.61
M152T57	7366.38	6938.6	7635.77	6115.73	6113.22	7100.97	7290.13	6544.9	7859.35	8127.09	6436.46	6745.14	8218.8	8732.07	8809.51	7476.71	6495.51	5419.61	6524.49	6394.15	6539.68
M116T65	275626	235600	279264	248168	277858	350222	382172	290044	154051	210823	226942	313302	340596	304029	237002	167227	157974	173632	258665	246954	236675
M173T196	21606.2	20859.3	38739	94504.1	23031.4	23339.9	24690.7	25971.7	22004.4	45070.6	29617.5	23946.3	39246.1	26294.8	25649.1	23597.3	29488.2	114713	22536.8	29442.4	24982.5
M210T169	12363.8	10523.4	12138.7	13999.9	11723.5	12241.3	11888.9	11303.8	11520.2	11972.6	11954.1	14498	13265.4	12092.9	12425.7	13790.8	13659	13311.6	13679.2	13433.2	13546.9
M86T159	185068	179388	221429	159530	179411	172650	160045	176397	154784	133889	204913	188943	193459	144254	146885	127691	151280	206569	145499	181409	166342
M86T143	23610.7	46404	47453.8	42942.5	36821.8	32358.3	32066.8	31150.9	28914.4	29672.5	870.775	46966.4	45926.4	35896.6	33326.6	22639.5	831.969	149.556	35802.9	52691.3	39675.1
M149T330	48666.5	117600	53267.8	52923.4	53381.3	53564.3	45875	51595.5	50563.3	47563	53781.9	46086.2	45508.9	44474	47572.4	43660.1	48487	52271.5	42730.9	43061.9	44531.5
M352T169	3448.94	2715.03	3323.72	7383.57	10612.8	6985.41	3992.36	3998.97	4123.99	3821.67	3181.66	4102.73	4143.22	4885.72	3845.86	3275.72	2616.39	2661.93	3478.97	4280.1	4238.95
M352T160	214.836	323.388	613.986	426.903	462.829	499.596	923.766	696.425	187.904	361.224	1787.92	872.194	905.171	447.1	487.669	851.948	2049.3	3636.53	806.861	526.218	830.192
M166T161	434184	436988	429608	420758	430891	349371	396523	481313	361733	350441	341474	387999	438481	337448	325403	355772	313307	389310	300326	357656	395962
M194T171	68510.6	1574.59	63908.9	1425.23	1189.53	533.995	1080.67	1546.66	1676.45	1407.08	1069.76	379.63	1506.56	1677.54	1150.89	1078.08	1187.85	1011.34	1098.75	1196.89	1106.21
M194T175	60633	73034.5	55624	49083.6	49287.6	48519.9	49268.2	61870.9	65879	60026.1	40055.5	41705.8	50532.7	57639.2	47614.9	39133.6	38700.4	31945.9	45322.5	42273.5	47516.3
M430T444	7392.7	5387.92	8089.15	6567.12	2127.62	3323.29	4210.32	6359.81	6367.31	6630.79	7329.08	4480.77	4517.42	3096.18	4403.26	6868.1	6730.5	7818.24	4098.4	5365.14	5149.9
M149T161	13232.4	12213.2	11584.9	10011.5	11243.2	11535.3	11714.6	15136.4	9562.21	8342.64	9917.53	11035.6	14541.1	10045.4	11076.8	10202.8	8669.98	12198.1	9457.7	11713.4	10400.5
M827T487	2490.07	3078.64	3814.48	2902.78	4476.57	5578.18	4452.64	8281.38	4120.29	4924.57	2648	1648.41	2956.76	4361.65	3504.91	2209.46	2905.87	3340.98	2152.28	3535.67	4663.58
M857T487	5786.96	5096.34	4994.74	6695.84	16492.6	8195.88	11242.2	9448.73	19700	7758.88	7103.45	8223.39	10435.6	6757.84	7771.05	6503.11	7358.75	10184	15413.5	22273.8	6786.02
M831T429	18022.9	16374.2	31785.8	46368.8	22761.3	28152.3	25797.8	33123.2	17667.9	26368.3	24551.3	27727.9	63036.3	37035.6	18178.9	17824.6	18344.1	22034	20092.8	32903.8	41707
M831T487	18289.2	29371.3	54923.8	22548.9	52462.6	43786.5	28993.8	30879.9	39089.6	39783	56254.2	27982.6	30905.3	39734.3	14021.6	36071.8	26422.7	54369.8	20466	29861.3	24234.9
M833T432	16662.3	14773.2	21764.2	22566.1	22542.5	37965.3	12857.4	15297.6	28747.5	18245.6	23628.8	35027.2	17387.3	12426.5	16080.7	18763	25134.1	19369.3	14374.8	10535.1	36335.8
M853T488	2876.63	2332.43	2612.77	2467.79	2106.91	2356.49	4956.67	4384.64	3420.67	6977.79	2989.03	4640.95	3453.13	6213.07	5248.05	13580.2	2724.96	5842.81	3804.11	5012.76	3964.13
M855T487	3918.13	2341.19	3528.14	4558.2	4804.96	5950.24	5673.77	4570.65	5454.53	13973.3	5674.56	4719.1	6412.41	5873.03	7464.22	20670.4	9539.29	15858.8	7896.13	8844.5	4711.01
M750T224	4733.54	5979.16	5204.75	5792.89	5513.84	5040.06	4952.1	5278.32	5277.74	4916.88	4696.31	5658.47	4876.01	5098.77	5885.03	4554.14	4685.08	8630.57	5076.13	5183.4	5764.47
M859T487	3608.02	3167.73	6553.4	6833.97	9457.7	2900.77	2316.92	3148.48	1789.44	2014.89	13528.5	5499.38	2831.02	2246.42	2421.99	1840.1	1400.44	2037.14	1484.69	2141.44	4132.75
M781T436	47430.4	53373.2	32966.9	48147.4	70891.6	177227	46043.6	62801.2	160325	51358.9	75861.6	43580.3	97623.7	36214.2	124718	104601	63976.4	40131.4	35951.3	43179.4	34716
M781T489	38128.6	41522.6	44322.2	44716.3	49839.4	48847.3	51141.6	47840.6	45193.8	116711	69081.2	52089.7	44782.8	56512.7	84806.3	68789.5	143697	97576.4	43492.5	48197.7	36017.8
M781T337	53854.6	73842	77101	37145.4	78366.1	42017.4	72335.6	62994.4	72728.8	22083.4	74520.6	80092.4	37093.3	88542	51353.6	45951.7	54766.5	37155.6	17698.3	56659.9	28827.2
M781T377	93687.4	81241	65349.2	87641.2	65148.4	187201	150735	87731.6	217894	38554.3	111209	96980.8	163531	120313	400464	118852	115949	76515.6	96950.4	190668	98816.5
M781T315	49831.1	137449	38472.7	24136.7	31347.9	27323.9	15424.2	27125.8	27432.7	4991.31	39110.7	32252.5	36449.1	38246	57331.6	31729.2	35141.2	28218.3	50429.6	45694.9	27571.3
M781T297	36694.7	37431.4	29880.5	18416	40563.6	22481.5	29899.3	30059.8	40525.2	26962.5	25183.8	27275.4	23157.5	26688.1	31472.6	22168.6	24628.2	18800.5	22006	29816.4	23205.2
M781T224	18453.2	22599.2	18635.1	11847.6	33421	11240.8	10368.7	14343.2	18918.8	9732.41	12087.1	10319.7	16284.5	16950.8	19513.3	9575.87	11769.1	9596.29	15210.6	17578	10682.9
M829T486	40040.9	20192.8	14922.1	15011.5	41482	33578.7	27185.9	47743.2	71660.1	177602	63136.4	26408.7	23928.3	21349.5	56288.9	83873	97129.3	190847	146929	67439.5	25813.3
M829T430	19210.5	15026.1	10863.1	17232.5	20276	46969.3	27465.5	26180.4	32803.3	254523	31053.6	11314.6	18237.8	19011.4	28675.4	40090.2	40293.2	89156	89898.2	26186.1	36809.8
M803T436	12234.4	17632.9	12411	14782.4	21391	40489.2	13534.3	9004.58	12992.1	4040.76	5844.91	21662.1	10344.5	21535	10085.3	16678.9	11115.7	5543.79	8056.76	12928	15138.2
M803T487	18445	27682.3	12400.3	16834	46425.5	26749.1	13012.7	20677.9	21259.1	4367.68	10259.7	17081.5	15128.5	12254.9	10534.5	45813.4	22939.1	6207.68	8806.06	26704.1	12674
M805T436	27224.8	23779.8	30071.5	78161.9	30348.7	35056.6	22462.9	52173.9	83192.5	28773.9	29759	22420.6	33660	27343.1	28980.3	29073	25724.6	33611.8	19355.6	28478.8	65823.1
M805T488	36526	26720	31608.1	73743.9	51257	42133.3	35979.5	124259	69810.6	66391.5	75231.1	33322.1	51039.1	32678.1	48496.1	87334.8	61470.3	88055.5	29405.7	38690	39468.3
M807T332	2423.26	33648.7	48863.1	66159.4	27026.4	31301.7	44550.5	111082	73608.6	124065	249633	34958	83271.1	51451.6	140129	241490	155531	173018	237810	72420.9	144559
M807T281	31930.3	15353.8	15805.2	34405.2	14737.8	34476	20236.6	45052.9	29724.3	58467.7	40480.2	57089.4	50296.2	28185.1	53878.7	72287.5	45620.4	57641	10546.7	25000.6	31195.9
M807T194	10393.4	7691.98	9178.84	12747.6	8501.31	10944.7	22110.1	12789.2	17031.5	33270.7	13971.9	10425.3	19049.1	10016.4	14491	108064	20130.4	64166.9	23668.3	13057.1	11236
M807T377	132710	280126	85666.8	126818	128534	115764	154752	162349	164265	804445	107765	114194	132214	98387.3	165117	1.36122e+06	743946	1.10074e+06	480729	170339	152771
M807T308	25824.6	73179.8	42590.9	54082.5	59433.5	62054.1	36368.3	51077.8	83419.3	45354.9	45916.6	33493.3	61016.4	188810	56037.9	168554	115056	182797	77051.9	66160.1	49316
M807T359	86182.7	91044.7	69880	120492	83061.2	130186	117762	139601	75282.2	179555	82572.9	106157	92942.5	49920.8	104426	321888	219369	336133	265586	120407	117965
M783T489	45832.8	37451.9	35818.5	62901.6	50525.8	58786.9	43045	77869.7	51005.1	47211.1	50810.1	51155.7	71782.5	36979.1	61352.7	44786.5	41694.7	50277.5	39777.4	51350.7	42954.5
M783T334	50109.3	171798	118178	284972	11655.3	132041	117084	142590	104227	77987.6	82077.5	110774	94563	124996	41858.5	141365	89394.2	80255.6	52030.6	261601	135677
M783T281	46967.6	18293	58301.6	54788.9	55363.6	77106.4	31419.3	37083.3	33347.3	21178.1	29503.7	55360.1	72312.3	49596	27101	46577.3	32638.3	25943.4	11177.7	45182.9	53220.6
M783T298	34899.8	42205.1	86343.6	53306	64893.2	66052.3	49994.2	81922.7	70044.6	37488.6	47187.4	52624.7	56825.8	83322.1	39333.8	9308.32	55613.6	41102.4	21532.5	81270.3	66633.7
M783T377	210864	178387	199353	159528	88625.9	219066	302307	245114	263542	458301	296071	103285	142818	247551	135661	139259	178884	220053	153785	199115	191560
M783T359	67385.4	101605	59035.6	127004	120382	180534	114236	120042	145587	183981	160442	115191	169015	147319	100416	119366	145470	148352	105118	144317	176548
M783T311	38200	54516.8	75038.9	64426.4	72689	96766.3	53045.7	78323.6	75898.6	63285.6	51749.9	73515	70459.5	105162	34183.6	52106.1	88784.2	44008.2	38856.3	69644.4	80957.4
M809T377	62779.5	91441.6	160039	112595	194156	173973	107923	95865.4	71696.4	107198	145028	128229	361275	125250	52304.6	76761.4	242333	233029	78715	121790	58604.5
M809T336	111845	125392	57808.7	139159	34695.3	30013.8	245379	61578.8	56394	66192.5	187968	87635.5	108657	176770	60495.6	88688.8	33679.1	42016.9	56113.6	151998	84646.6
M809T298	28671.8	35986.2	38293.9	43563.1	52247.7	83186.3	22083.4	22015.2	18963.9	25074.3	35063.7	48535	41911.3	47715.2	41123.1	25761.2	23554.8	26323	20944.1	35271.7	50517.5
M809T196	22409.1	11012.9	17103.6	13534.8	14088.2	12558.9	15315.8	5354.23	6356.79	7068.16	15379	15753.7	14168.1	11221.8	7492.42	7973.72	7119.89	8169.87	6008.83	10929.2	10570.9
M809T181	7012.08	9024.09	6487.65	10825.7	1257.38	8284.18	10870.9	3502.3	3400.07	4353.91	6879.49	11216.5	8023.25	8361.88	4776.33	5641.84	5325.31	4341.21	3405.9	7770.46	3328.7
M809T281	34329.9	27303	41179.6	22802.2	25208.9	40370.8	30885.2	18513.2	18773.9	20746.1	34078	42854	24143.9	43864.6	22256.4	17215.4	23157.6	25370	19482.5	34847.8	14783.5
M787T377	59970.7	81016.2	93548.8	178118	67596.5	49503.2	44456.6	57701.9	46966.4	46676.4	217253	69935.3	43785.7	45784.7	46330	12992.7	56117.5	35791.2	41701.9	75106.7	110300
M787T490	10025.7	12118.5	14148.4	17909.3	14171.1	12457	9429.05	7483.48	11047.5	9703.55	19207.6	13007.2	10270.3	8527.33	8943.88	11564.5	8702.47	11762.4	8381.53	11541	12293.6
M811T489	17418.2	17984.7	25439.6	22870.4	35063	42289.2	9457.35	10798.9	7732.52	6267.38	26091	36235.6	18872.3	11411.5	7343.25	6380.44	8541.49	9736.4	7212.54	9422.3	16967.4
M811T336	42069.9	108132	72354.8	52533.4	134928	66889.3	34850.1	23909.4	14621.3	20001.9	81238.4	89764.1	28585.4	33757.9	12322.8	19907.3	26933.2	21158.7	16507.4	28704.5	53948.2
M811T358	69874.3	75508.7	88139.8	88707.4	120392	149909	40966.8	29489.4	21930.9	21071.4	64036.9	83000.8	36704.2	45687.3	23911.5	39575.8	31795.2	25639.3	24011.6	30936.6	91436.6
M785T334	41341.5	38074.7	93824.6	35644.2	29933.2	21323.9	22743.7	41426.4	53083.5	36024.4	43984.8	38045.2	18726.1	50870.2	29114.1	36510.8	47483.4	27016.8	24065.4	119292	44962.1
M785T224	11637.5	10598.5	19415	20390.6	8689.8	8155.17	4923.8	12565.4	10712.5	8580.94	9869.7	9175.68	8951.67	13756	9346.91	9858.22	5957.89	8062.11	7792.41	11806.5	14391.6
M785T358	65443.6	76573.2	85229.2	73618.4	88311.7	44164.2	79559	77714.8	56878	70252.1	83981.7	57798.8	46598.1	84375.2	44742.9	108613	73102.7	51950.6	49643.1	111130	49241.3
M785T306	28013.7	29309.7	32779	33571.9	48200.2	27653.6	43736	27868.6	20529.3	23871.2	34445.2	30503.9	19002.6	3565.58	27849.4	28051.4	27871.1	20287.7	24745.3	74045.3	27800.1
M759T328	29558.8	81700	107290	108575	117750	112748	504780	248423	180970	205041	210254	370386	111473	176784	455317	221057	240170	90179.9	102007	446612	53624
M759T490	30881.9	28833.7	39825.6	38521.9	36619.7	41223.3	57358.2	49665.5	74784.1	83568.9	31770.5	38841	46013.3	63802.5	91691.8	56609.7	63384.6	47952.9	52155.1	39502.1	26871.5
M759T341	79252.6	126607	136786	79409.3	119399	98963.7	181080	162836	130368	205242	99671.6	126263	122508	201475	255918	163337	216329	125337	126769	121851	77958.4
M759T361	63130.4	55760.6	226548	177653	193492	151636	248681	226943	136697	248417	158280	27755.4	135607	423762	500842	291275	369820	201045	67923.1	200038	157047
M759T297	41670.5	74421.7	59238.2	111713	59258.2	64476.7	81103.1	124851	71562.6	129142	62665.2	74268.1	101688	96742.1	189665	88683.4	97834.7	67584.8	59012.6	86001.8	58491
M759T312	75219	70944.8	69705.4	66979.2	47971	53817.6	110871	129869	88766.6	135473	63426.3	79526.2	75371.5	120050	189453	120161	151915	89158.1	13144.5	89059.7	51667.5
M761T304	21219.9	3879.33	63994.9	20423.8	21006.3	14522.6	26334.1	5958.94	20166.3	25713.8	28276.5	50464.6	31395.4	24455.8	25829.9	18469.9	42725.8	42309.9	21825.1	23043	25368.9
M761T195	9003.82	5436.08	9916.58	10652.5	23177.3	8318.81	8707.41	8355.73	7336.57	11076.5	11145.3	17428.6	33232.8	7043.14	7080.77	6701.84	7670.27	5449.23	7159.3	10005.4	9555.96
M733T358	11095	3874.64	15472.6	11011.9	11115.6	12087.1	8989.43	17254.5	16139.7	9424.86	8051.17	16944.3	8881.52	16322.8	9513.35	12235.6	14425.8	6504.53	9946.5	6648.44	15400.5
M747T385	9445.92	8679.91	8731.31	9105.14	6716.56	8151.3	11231.3	9454.78	8656.13	11139.7	10917.2	7793.53	10189.2	9516.63	8681.17	7792.37	9855.65	9753.75	9247.91	9379.92	10809.9
M538T213	4661.41	9236.93	8458.92	7298.05	8780.26	7665.06	6786.33	7956.13	9458.25	9067.66	6822.16	7839.04	4826.5	11038.3	9581.85	8142.5	6914.09	4633.95	5530.81	6685.34	7666.23
M220T161	8401.35	7608.71	8178.92	7673.91	5246.51	6346.59	7958.54	8919.32	5365.71	7365.17	8253.74	8440.15	7681.05	6232.11	5081.2	8038.63	5020.97	6174.8	6035.07	6322.29	8332.63
M400T251	7276.15	10977.5	5520.25	5901.34	4862.08	3857.25	3133.41	9374.98	14445.1	11125.5	10611.6	4699.13	4319.53	3775.65	8066.16	12346	15874	17714.6	7398.63	6747.28	7782.03
M300T370	4120.48	4516.81	13348.5	5822.27	7647.55	6161.2	5108.94	5051.57	5236.19	4660.74	8254.34	7052.19	6838.53	6379.57	4865.88	7222.03	27557.9	7527.16	5036.74	6263.51	6022.85
M255T404	2537.93	3119.48	2759.6	3509.77	3376.14	3095.87	4572.47	3635.79	2372.28	3882.02	4521.02	3232.69	5299.7	3461.24	2982.02	6085.8	3761.5	2893.65	2893.84	4365.29	4267.52
M255T283	8341.03	6985.34	6270.42	7078.8	8404	8379.76	5338.4	6410.26	5899.91	6966.75	6096.66	8231.04	8077.28	5751.92	8236.16	6426.19	9768.19	7827.88	6560.93	8185.63	5855.34
M256T391_2	543957	517074	614794	572267	603651	570409	560280	551568	499559	530263	615783	591905	531663	560970	530425	579718	592848	724186	554208	611811	625059
M266T195	11299.8	10103.2	8716.13	9126.35	9269.82	9994.3	10378.6	12361.7	11119.5	9367.66	8996.14	10802.2	8887.42	8430.79	8207.19	10636.1	9340.04	7871.15	11013.1	10471.5	9708.36
M266T485	17667.7	12297.9	11580.6	9555.68	15647.4	14649.2	10306.4	11716.3	11782.9	16663.7	12580.2	12757.4	11349.5	12104.9	10405.1	11955.2	16567.5	11861.9	10588.3	11702.2	18545.4
M316T180	99133.1	64409.4	58325.4	28675.6	4278.94	55868	99467.8	74579.4	41848.6	78736.4	67881.9	90076.4	47307.8	1908.92	13199.4	24984.5	32424.9	37996.6	41493.3	45970.6	45494.8
M133T187	1217.14	1230.03	1571.9	1558.46	1286.05	1705.51	1467.21	1357.66	1003.07	1253.5	3278.44	1549.18	1506.89	1519.56	1362.77	1568.21	3284.87	6217.72	640.584	579.454	724.199
M318T196	56317.6	57736.2	74418.3	68478.4	59881.8	55711.1	53386	52605	47721.7	49964.5	64215.7	54225.2	52621.2	49308.6	50838.2	59167.5	60483.7	69428.3	51842.1	59855.5	64074.8
M426T259	7877.7	11712.9	5581.77	6285.03	5937.92	4318.55	2408.12	10403.9	15881.1	11392.3	9943.86	5143.2	4038.34	4145.75	8078.85	14776.9	15934.1	16243.7	7218.47	7625.18	8112.19
M282T402	3.6303e+06	3.25157e+06	2.98715e+06	2.88581e+06	2.87913e+06	3.23257e+06	2.7606e+06	2.90512e+06	3.15863e+06	2.47871e+06	3.23754e+06	3.06203e+06	3.38111e+06	3.09241e+06	3.37116e+06	3.08446e+06	2.86062e+06	4.81067e+06	2.93298e+06	3.15717e+06	3.31963e+06
M250T429_2	204974	188765	195327	203921	97186.4	96270.3	88959.6	106208	106787	190092	110542	94230.9	90353.7	88759.9	97336.7	212122	135541	109186	85095.8	98599.4	100807
M250T216	76255.2	74300	67940.9	69827.9	70756.4	68592.5	82999.3	69739.5	68624.3	75782.5	84594.9	76613.5	74871.9	63601.3	72701.6	68235.8	80991.1	83147.1	74623.4	68710.9	73310.1
M250T485_2	79816.2	69950.8	62056.9	75880.8	68423.4	74182.4	72313.7	64631.7	83398	62707.8	73803.8	73319.5	64653.6	75680.6	79560.1	85566.1	64672.9	66703.5	66309.7	89178.3	65711.8
M250T224	6045.32	7724.55	867.464	6811.86	1026.1	6342.81	1076.85	5608.85	6076.06	1838.67	2249.36	1998.53	967.03	5505.86	5819.88	639.03	2899.53	3291.01	1803.48	5813.9	2322.12
M262T315	2562.38	2261.35	2487.83	2992.9	1894.11	2299.28	2285.28	3175.54	1652.02	2508.82	2972.37	2478.06	2763.96	3113.8	2542.29	2194.27	2349.76	2486.1	2583.83	2813.33	2146.48
M569T423	8599.4	9717.94	7748.79	8677.52	6953.58	8186.74	7037.51	5637.07	7070.81	7072.01	4694.48	6544.72	7691.32	5750.4	7775.14	8539.71	5077.39	6046.35	4722.6	6179.73	8675.02
M340T377	5094.34	31410.2	2483.98	3509.86	4298.26	3021.63	30143.6	4662.25	5998.98	2706.64	3496.47	1956.89	1454.72	28673.4	3324.09	3435.23	2397.25	3904.67	2037.95	2171.98	3233.33
M506T347	35413.4	29987.8	31189	31156.6	28534.3	28959.3	29723.9	30244	30704.5	26458.7	32183.1	31796.7	29685.5	25448.8	26617.5	35253.3	38566.4	92468.3	26590.2	35250	33153.7
M506T285	7375.91	6394.82	5288.79	7046.53	6292.24	6716.27	6555.51	6099.26	4534.98	5054.68	10206.5	6032.98	5172.13	4661.91	4681.54	6255.07	7017.9	10816.1	4756.01	6710.6	5798.13
M506T334	8235.91	9718.12	7225.76	7160.64	7323.9	8268.85	9503.43	7371.92	7024.05	6972.93	10773.5	7026.12	7078.5	5849.23	7875.97	8830.15	9359.11	13375.7	7494.65	8305.74	7868.13
M506T319	10763	12231.3	6991.58	15106.8	9353.63	9842.42	7435.68	8305.56	9179.81	8344.49	16612.6	7700.41	8439.75	11735	9020.37	11505.7	16769.4	24167.7	9342.39	9774.46	11430.7
M132T64_2	374373	411837	483104	456202	391068	449657	388428	401529	444945	402331	430100	520191	477500	353323	350673	344047	316012	313677	377843	365283	373921
M132T68	627.616	635.93	233913	655.869	851.621	652.85	884.601	1146.58	996.681	785.885	756.569	584.187	987.803	600.349	888.503	1305.32	598.427	750.83	394.969	238604	774.261
M160T159	20012	15566.1	14740.4	17299.4	18228.1	17596.5	20714.2	16731.2	12054.6	11451	6245.1	7320.52	8977.94	8076.25	7435.45	9450.81	6377.06	3920.03	10129.5	14661	12379.4
M160T169	2389.83	3826.36	2252.41	3037.87	1827.41	2852.82	1335.48	1996.21	2753.95	2128.64	2292.67	1875.88	1767.84	1920.01	2861.15	2612.07	1711.89	2082.01	2521	2658.07	3458.01
M309T236	3629.36	2715.33	2568.24	2971.9	2727.52	3104.18	3073.82	3044.88	3332.08	3672.79	3214.32	3208.3	3245.94	3116.04	2361.05	2700.71	3002.4	3625.87	2999.77	2843.98	3365.8
M123T85	2320.19	1439.95	2764.62	1991.03	1913.78	3284.99	4186.04	3474.53	3333.59	2553.5	3750.88	5802.06	5458.56	3488.48	3168.61	2755.93	2524.28	2001.8	3130.56	2866.5	3159.69
M310T473	114152	108232	183284	135886	143088	268000	124879	109869	184521	89107.1	198197	100431	88309.1	84332.6	167434	158788	133588	148700	239935	122846	121915
M203T68	10566.8	10896.8	6946.98	8274.16	8095.63	7625.04	10265.9	10168.2	10341.8	9500.32	9067.66	10561.4	10219.6	13096.2	8742.31	8917	7574.5	6568.1	8410.58	9260.03	10397.8
M324T395	7222.82	11054.7	10534.9	11129.2	7419.46	9199.22	5631.98	6009.01	8917.15	9273.3	7062.99	8163.58	3971.16	6099.79	4293.63	6736.14	10000.8	8248.68	3650.07	8514	9002.56
M324T482	6191.6	7193.16	6702.55	7392.06	6530.35	6205.41	6076.14	6100.12	6597.79	6859.36	6610.04	7212.53	6883.1	6856.7	7364.88	6759.65	7295.77	7831.11	7245.21	7652.33	6228.94
M236T204	7686.47	7316.56	7130.6	7239.42	7268.56	6995.7	7094.59	6867.63	6094.06	7142.28	8552.71	8002.8	7840.22	7604.35	7165.53	7114.81	7827.34	8689.46	7971.96	7825.83	8412.39
M194T178	26258.2	26838.8	25356.1	27218.3	29759.5	27029.9	26355.5	27173.1	28209	27496.2	29465.6	28115.5	29559.2	29126	29525.3	30315.2	28181.8	30211	30035.6	28569.4	27560
M275T224	7652.44	14363.6	12617	9102.71	4598.08	2639.22	1342.62	3707	6533.95	5372.2	2432.01	1561.47	5671.98	7916.84	4494.72	3619.6	2963.49	1920.3	5521.9	7713.31	6372.63
M189T74	923.278	704.594	641.207	1562.5	2471.48	1918.56	1324.86	1432.61	1586.72	1452.95	3675.97	1689	1785.71	1896.64	2733.59	1898.74	3399.8	4128.84	2010.45	2137.27	2114.7
M174T175	1120.51	1512.34	522.606	1598.54	893.647	1152.91	1276.71	1295.39	1735.69	1886.12	2786.84	1293.88	1156.44	1171.28	1709.64	1903.41	2069.01	3234.17	1495.63	1554.41	1864.51
M178T488	5793.46	4539.97	3855.53	4464.14	6101.54	4095.66	4720.57	3814.53	4638.26	4052.66	4344.25	3877.13	3895.12	3597.78	3883.22	3853.04	3891.1	3573.85	3762.99	4598.82	4608.41
M178T159	9248.11	8299.93	8276.93	7439.61	7667	7373.98	6812.84	9506.66	9613.12	7269.91	7532.7	7087.18	8585.58	6110.04	6824.88	5884.6	6721.97	7934.92	6981.7	8991.8	8982.9
M188T57	4221.37	3117.88	1660.57	3417	4560.29	6450.66	3627.34	3489.61	3613.42	3463.35	17486.9	3837.26	3665.52	4118.86	4045.47	4830.52	14419.4	23224.2	6298.11	6840.47	8630.06
M174T55	1151.84	680.64	785.126	3322.05	6040.37	4381.63	2690.24	1699.9	1174.08	1455.17	5145.34	1993.22	1893.44	2119.99	2051.17	2076.8	5317.21	6571.84	3514.1	3635.13	4301.01
M189T85	3433.84	3949.07	2481.43	4045.94	4196.33	4397.93	3778.6	3402.11	3395.43	4006.45	4233.07	4725.28	5294.99	4430.79	3068.89	2874.12	3241.32	2607.39	2961.86	2960.69	3561.17
M239T404	3037	4884.64	3388.91	4885.64	4094.26	2884.68	4144.17	6030.81	3283.9	6611.36	4437.88	3851.08	2941.06	2454.46	2746.16	3721.91	3673.87	5204.58	3225.49	4435.71	4636.71
M357T413	4764.34	5865.33	6022.9	5458.59	4331.65	3125.58	3282.53	10709	16939.2	8872.58	13140.5	5466.25	3038.74	4377.19	23897	39219.6	23825.5	20305.7	9924.31	10964	13980
M269T467	1379.47	554.562	938.107	1298.28	1210.31	1080.31	627.229	701.687	1417.17	1247.06	5292.32	821.501	1015.39	1198.94	787.344	1003.14	5586.36	9111.28	1267.41	1850.51	1650.5
M269T472	712.141	1481.22	1364.16	1787.36	2811.28	2048.16	1114.77	1612.33	2602.42	1733.85	6004.59	1361.55	1601.43	2624.32	2616.63	2120.47	6785.81	11803.9	2320.76	2855.75	2213.07
M244T426	82861.9	81390.3	80564.6	77772.5	76757.3	84320.2	78739	84810.5	82470.8	81894.8	85901.8	89826.5	76635.1	77103.2	74207.7	78107.9	88234.9	94584.9	68739.4	78190.2	87828.6
M155T178_2	31978.1	34274.7	35024.8	36279.3	35682.4	34510	33568.9	31499.3	33435.9	32056.3	35084.8	34507.1	36198.5	35714	34254.2	33326.3	33989.2	33963.2	33893.3	35393.4	35838.3
M293T447	1655.41	6945.91	1019.83	1671.93	3963.76	2608.36	1393.08	1849.78	2894.59	2265.14	5392.18	1412.94	1901.92	2713.84	2687.95	2814.77	6069.85	8140.77	1741.81	2612.19	2854.84
M228T426	206101	145268	158197	153990	156806	174678	151778	170022	151454	159946	166501	163406	146345	169733	150074	154223	174382	169299	136964	156287	168604
M228T216	146326	141462	132894	147051	140806	134373	161487	139418	128499	139393	174783	154232	149590	132958	140526	136238	158382	162786	139076	142782	143185
M212T177	2708.73	2506	2479.47	2558.61	2753.77	2628.16	2779.28	2799.36	2597.63	2651.28	2783.17	3435.48	2756.71	2795.33	3064.35	2608.15	3135.36	2606.54	2541.74	2530.86	2919.15
M212T176_2	760.999	431.984	851.787	662.667	728.382	932.836	700.367	586.872	2517.67	676.511	877.418	4120.89	1146.75	743.61	697.521	1036.9	967.264	837.225	965.904	659.083	638.622
M150T86	29447.1	37860.1	48562.3	44182.2	37257.2	42391.6	53184.2	54908.9	48559.7	41500.4	44060	47518.4	42021.6	35185.4	35054.5	50228.2	35651.6	31542.6	40059.2	39233.6	40613.3
M526T265	49282.4	45868.6	55680.7	44654.7	37780.4	39032.2	43013.8	55866.9	73823.4	50825.9	47438.9	45784.1	37906.1	33543.1	33038.5	38800.4	39344	41547.3	44526	41195.5	44514.5
M528T264	4815.2	6315.67	6418.81	6066.71	4787.39	5074.68	4221.23	6381.04	7275.72	5164.5	3812.35	4727.14	4188.79	5003.01	4675.48	3703.24	3084.9	4397.2	4867.45	3252.07	5228.5
M528T277	11924.2	17226.7	13870.6	16422	13484	19947.5	18727.8	22031.1	29337.8	18772.4	17467.4	18489	10999.5	11626.8	12657.6	14786.2	17884.3	20752.7	10687.6	14161.7	14277.1
M500T245	10805.6	11597	8863.53	9334.26	10511.2	12399.7	12957.9	18815.9	15538	13619.9	10237.6	12312.5	13535.7	13069.6	9507.3	9305.59	9180.29	6592.18	9074.62	8996.32	10334.4
M502T267	66593.1	97334.8	122759	84139.7	60731.5	58040.3	60581.3	110427	160352	125688	79315.3	72011.1	78234	55339.3	81628.3	86848.4	108713	86108.3	68552.7	73153.5	70229.4
M504T286	7491.32	9540.5	5494.61	4879.7	4503.41	4809.51	5285.69	5184.69	12870.9	6770.4	4945.09	5656.96	4161.06	3807.44	5942.71	11024.5	5324.71	6729.25	4416.42	5673.35	6089.75
M476T244	6458.46	6418.07	8466.02	7114.48	5793.92	6947.39	7023.24	9814.32	9903.88	7582.56	6495.65	6478.17	8055.76	6538.68	6751.77	6992.11	6060.52	4660.6	5581.66	6874.36	6232.96
M478T267	89930	110275	118810	106044	70652.7	100682	122603	124713	137354	136845	88575.3	118691	114396	88982.3	116189	93941.5	80223.8	63174.7	85832.1	109335	110887
M480T299	76619.6	71654.9	77101	80083	68161.8	65003.7	77546	123524	162277	110832	80348.7	97059.5	97276	91361	102783	106714	82057.4	58149.1	70661.8	77123.6	82522
M482T341	88093.6	89074.6	105569	82468.9	72530.8	77441.6	102884	117355	140270	105393	92071.2	85783.6	69656.6	63638.7	89612.3	123298	111678	116179	95979.4	98394	98958.3
M482T329	12204.7	12101.4	14564.1	11556.9	9831.01	11797.5	14679.1	18240.8	18445.1	13602.5	15199.5	11725.9	11307.6	9162.33	14855.4	18048.1	16862.9	20383.8	13569.1	14351.1	14276.5
M468T312	3787.69	4271.78	4165.24	3710.58	4882.66	4443.38	5066.47	4629.67	3885.53	3499.66	3592.53	4184	2997.39	2438.54	3200.96	3393.99	2665.42	3527.85	3545.39	3855.61	4215.31
M452T253	5125.44	6401.89	3014.4	4415.05	3235.9	4005.37	5679.48	6110.78	9073.34	9789.85	4663.85	4289.2	4159.82	4002.74	5351.68	5831.79	5312.16	3649.33	4137.97	3777.71	4448.92
M454T285	38396.3	55725.5	63452.8	54346	46303.8	56824.8	64079.5	62794	54549.1	44338.8	59115.6	45875.2	42904.1	27490.7	46742.1	56631.9	46469.1	50022.3	45309	48819.2	48540.5
M568T267	333292	486919	330868	431388	536488	530176	501907	443730	455938	376273	605465	329412	322078	271155	342791	362672	670041	918273	363823	434229	437041
M570T280	289178	338630	247177	345058	499078	472830	531352	467402	502711	312252	686445	305263	346595	245586	317336	410335	725200	1.10922e+06	413819	431487	531491
M572T308	39209.1	46028.9	39427.2	51725.5	68186.5	54751.4	41708.7	96884	82959.1	52595.9	106233	35877.2	37779.6	34033.2	56470.8	92694.4	114455	152527	48071.3	65898.3	62582.8
M574T337	5008.18	4381.9	1721.18	4790.35	6832.68	5136.18	3003.32	2270.59	3998.65	1880.94	8184.36	3904.41	3834.25	5038.9	4131.58	4193.53	9665.83	12136.7	3757.97	5530.12	3350.3
M542T247	274010	263656	241491	337167	420565	495602	462999	359909	398566	330051	387727	394126	358931	404015	365331	339040	390619	400468	303298	343623	342931
M544T270	953250	1.32364e+06	1.52307e+06	1.44128e+06	1.31866e+06	1.13866e+06	730456	1.27906e+06	1.85855e+06	1.2594e+06	2.35535e+06	1.15636e+06	1.01533e+06	988131	1.29121e+06	1.57876e+06	2.49113e+06	3.08316e+06	1.22797e+06	1.47729e+06	1.41031e+06
M546T292_2	400196	533288	296982	215564	271125	393609	192923	392656	226497	190572	334417	237125	185488	186161	210442	291890	375495	484852	235070	255412	264262
M548T318	118725	168679	66268.2	99233.3	126146	121274	101238	106812	100178	83508.6	172670	103701	75512.2	53941.1	84823.8	125139	187766	235925	103302	108996	125840
M550T361	75126.5	89975.6	59775.8	67001.5	73160.3	72021.1	65821.6	70959.1	69537.1	67305.5	89401.6	67193.8	62866.4	56927.5	71108.3	78062	87550.2	102423	68092.8	71862.6	76115.6
M552T368	13075.8	18714.5	8133.97	20554.8	28437.9	35402.1	25921.7	14142.4	23018.5	14402.8	22584.8	14938.6	16612.6	20803.8	24749.4	15665.1	18729.3	38291.4	14645.5	15896.4	17915.3
M534T294	5157.12	7536.09	3056.18	5029.81	6580.02	5691.47	5242.38	4712	4138.29	4050.69	5069.44	4551.85	4140.38	6798.55	4136.47	4141.86	5013.77	5718.99	4138.28	5879.8	7143.19
M536T330	23296.5	27998.4	15158.6	17102.4	22322.1	23213.8	17153.4	18989.1	20508.9	17237.4	25101.9	22522.8	16990.2	16440.3	17817.5	19562.7	28881.5	28723.2	16730.7	19556.8	19126.9
M536T318	3359.31	4862.85	2365.79	3090.16	3208.42	4061.76	3373.75	3263.74	2809.73	2260.06	3706.6	3194.47	2382.7	2335.67	2477.26	3514.88	4320.25	5890.18	2951.49	2678.43	3121.16
M538T392	23483.8	53346.8	12741.9	41212.2	48735.1	29201.8	38952.5	57499.1	24350.5	22550.9	20630.5	20094.3	18542.9	17496	30248.2	28816.8	37691.2	29809.6	41045.8	43036.5	31493.4
M518T247	80657.2	95383.8	110643	117119	102103	127579	89175.2	109436	143957	103937	109375	104276	111279	92544.4	114142	129943	126991	96988.8	84776	109626	91838
M520T270	4.16946e+06	4.87163e+06	3.88263e+06	4.97088e+06	4.26656e+06	4.0897e+06	3.67979e+06	4.67401e+06	4.905e+06	3.28099e+06	4.01556e+06	3.73468e+06	3.96689e+06	3.68713e+06	3.38483e+06	4.00789e+06	5.18174e+06	5.43022e+06	3.12193e+06	3.63287e+06	4.4058e+06
M522T303_2	4.82925e+06	4.72271e+06	4.15108e+06	4.4363e+06	4.83656e+06	5.10875e+06	3.95006e+06	5.41291e+06	6.32065e+06	5.47003e+06	5.65506e+06	4.67776e+06	4.79675e+06	4.86744e+06	5.3296e+06	6.29105e+06	6.61399e+06	6.45463e+06	4.53057e+06	4.67253e+06	4.90115e+06
M524T334	1.29746e+06	1.358e+06	1.1283e+06	1.16416e+06	1.28317e+06	1.18857e+06	1.57117e+06	1.272e+06	1.21655e+06	1.3336e+06	1.76704e+06	1.173e+06	1.08299e+06	875974	1.39115e+06	1.88516e+06	2.01717e+06	2.66328e+06	1.33546e+06	1.41278e+06	1.45318e+06
M506T263	2957.24	2113.66	3436.65	7967.23	5896.9	8750.73	4726.65	5354.83	3698.51	2917.91	3278.51	3597.45	3095.93	7247.4	4712.09	3573.05	2803.03	1679.2	3646.6	2436.33	4731.74
M506T250	2436.1	2708.97	2157.99	2963.66	2640.35	3437.55	2374.57	2984.49	2395.49	2060.03	2447.48	2951.17	3059.01	2486.33	2426.03	2630.36	2759.57	2209.88	2077.43	2801.81	2175
M508T279	47004.4	49311.1	37939	52521.6	63442.9	52675.9	49841.7	52709.6	51525.8	42715.7	48305.5	45666.8	47350.9	49760.9	48576.1	50568.7	48961.1	44433.8	44701.9	45925.7	47196.2
M510T316	361663	455338	303016	434561	393086	430835	408019	307333	244435	214189	354538	291546	294701	241751	225235	259790	370606	303308	289178	288502	338600
M492T234	6680.02	6431.1	3146.86	4041.35	4038.42	5156.28	8081.41	4287.3	7414.09	3734.83	4247.77	4610.53	5779.6	4466.11	5760.37	3882.06	4245.31	3316.1	4314.55	3907.66	4070.57
M494T256	575775	636785	297812	418562	483139	483350	438911	580409	634894	547324	513762	540612	505747	432034	491435	539692	481192	474082	403779	450438	438994
M496T289_2	1.06208e+07	1.31552e+07	9.34754e+06	9.6341e+06	1.33205e+07	1.13032e+07	1.22206e+07	1.53454e+07	1.13819e+07	1.28812e+07	1.11255e+07	1.13507e+07	1.14374e+07	8.34357e+06	1.08609e+07	1.55231e+07	1.26926e+07	1.38439e+07	1.11815e+07	1.0883e+07	1.1028e+07
M480T247	7622.84	5173.17	4954.28	7195.51	10419.3	8758.98	7104.83	6273.43	5346.46	6362.12	5377.52	8954.59	8421.15	7950.43	5184.59	5496.65	3856.04	3825.69	5345.34	6331.05	6216.25
M482T264	137519	159149	105697	129033	136446	148285	121599	90716.7	68937.4	69636.3	78932.1	109842	81802.4	80940.1	65661.3	65480.6	53759.5	53564.7	108726	99082	90689.6
M466T222	3071.26	1977.79	2061.5	2228.29	2361.24	2301.75	1979.13	1454.21	683.375	1670.85	618.351	1428.79	3195.17	1222.04	992.77	1423.76	1400.3	1082.05	2192.44	1742.99	2571.57
M468T243	170821	145032	87360.7	137796	166859	186233	211832	180374	126196	136995	138256	153395	161273	149985	151185	141683	128618	98117.4	113992	120776	150057
M147T48	11593.3	11733.5	13083.9	9462.53	8424.77	11539.8	15002.2	11547	9840.97	11020.5	12930	14614.2	12820.3	9892.7	10677.8	9799.53	10255.8	10181.9	10771	11448.3	11925.7
M778T186	1296.32	1220.47	2564.89	1954.76	1035.6	1077.72	1258.98	1435.53	1319.39	1326.51	1441.76	1254.56	1098.95	1117.35	1158.99	1035.31	1061.64	1233.74	1035.61	1122.69	1194.16
M218T159	6412.14	6959.67	10370.3	7304.05	4994.87	5675.85	5451.72	7034.8	6065.46	5305.82	7231.38	7983.72	11430.5	12201.1	8556.55	5762.09	4155.25	4799.55	7047.63	6989.7	6267.28
M150T105	4137.85	8197.07	12747.8	18176.9	16843.2	21299.4	21387.8	19126.9	15878.9	15281.3	21658.2	4643.03	18205.2	12636.4	16025.3	14632.1	3095.42	16910.8	14837.2	9840.68	12442.7
M209T161	2964.38	2541.56	2209.58	3309.86	4819.9	3291.93	3400.05	4527.7	2440.52	2948.78	2815.26	2922.97	3831.73	1736.52	1744.38	1337.64	2665.72	3797.8	2150.5	2838.73	3335.68
M324T347	6576.66	3573.52	10924.9	9831.29	5283.66	7377.18	6371.43	4000.4	2353	4384.59	11185.8	4902.18	7083.03	6391.06	4713.72	6593	10436.1	13291	10251.6	4378.64	7863.57
M295T484	8221.86	8932.55	5193.45	16280.9	25078.1	17430.7	10985.5	12681.9	17422.6	11571.4	44765.2	10168.3	11800	16415.3	18540.4	14939.9	47580.6	86877.2	18074.7	20176.2	21065.7
M281T402	63946.7	60972.9	48990.1	61004.2	81198	67298.2	41769	70931.4	96079.4	63591.3	87801.1	45959.6	38207.7	34082.6	72022.8	93088.3	101990	112831	54189.9	60591	63298.4
M281T411	23694.4	32522.9	22589.3	24684.2	22315.5	19244.7	36426.7	39648.2	17090.2	36723.9	11162	16544.1	21401.1	20685.4	21724.9	13138.9	28484.8	13992.5	21130.3	29533.3	20488.4
M281T396	23922.4	48659.5	17056.7	23933.1	14789.1	25118.1	19960.6	25852.1	26254.6	28509.1	24769.8	25914.7	26082.1	16158.2	11683.4	23490	15493.8	28920.1	24611.3	18884.6	31138.1
M136T72	830.904	1003.26	924.229	1370.6	1504.05	1160.3	1081.95	926.822	1320.84	991.941	875.474	1170.36	1510.28	1441.02	1317.88	980	643.165	503.063	1205.21	889.6	1496.86
M136T63	14150.1	13079.1	13486.8	13005.1	11431.6	12402	11199.5	11733.4	12590.7	11639.4	12687.1	13193.6	13376.6	10748	10826.7	10330.6	11905.9	11195.4	10701.9	11443.6	11531.9
M169T56	22003.5	19378.4	22862.4	18571.9	17294.8	21991.8	23042.5	21138.6	19763	22733.5	19198.4	20677.2	22392.4	23675.8	22808.6	21909.7	20227	15306.6	19717.4	20561.1	20982.7
M229T159_2	14678.4	10053.9	25045.3	15712.2	10003.3	12443.1	7553.84	27444.6	27625.9	13696.4	35134.6	37751.1	28344.6	9607.74	25800.7	34809.8	27422.2	21635.6	19392	12761.3	14600.6
M151T249	4041.15	1687.53	1935.75	2905.61	2598.36	5103.79	5571.82	4871.73	3098.19	3887.38	3227.37	3584.5	3346.1	4197.92	4077.74	3163.45	3048	1280.12	5200.48	2900.97	2915.48
M227T55	1554.95	2409	4143.47	3285.76	3791.77	2439.87	2076.04	2234.69	2974.79	2974.4	8014.22	12373.2	8215.65	3025.43	2473.71	2293.9	2950.26	2132	3820.59	3932.14	5089.85
M162T60	25075.9	43843.3	45745.9	30721.2	24483.7	21421.1	19811.7	27770.5	32548.4	26187.3	35537.4	31504.6	21540.6	21662.4	29880.3	39178.5	39530.5	37011.2	27953.3	27667.4	32591.1
M288T255	3550.77	3006.11	7645.02	5923.88	4345.69	2689.22	4469.62	3635.68	2397.72	3490.01	4524.12	3256.82	2811.54	2019.45	3251.79	3189.24	3513.83	3711.37	3495.55	4642.5	4702.99
M130T88	13898.7	11393.4	14388.9	12912.5	9926.74	13925.5	14942.6	12150.9	12522.9	10971.5	12767.2	12277.3	12416.9	15127.1	15183.6	12993	12598.3	9791.49	10447.6	9512.19	11726.9
M166T78	1574.49	1631.64	1031.4	1510.33	1567.73	2032.01	1205.03	1560.39	1724.34	1581.09	1649.13	3888.79	3260.28	1903.23	1870.65	1300.95	1260.78	2956.32	1627.07	1510.42	1178.61
M228T185	2831.19	2901.37	3099.18	2747.52	2677.01	2486.69	2566.04	2666.55	2640.94	2459.89	2637.78	3640.16	2635.64	3294.25	2548.31	2621.34	3164.8	2834.89	2683.86	2865.57	2621.13
M332T236	3717.76	3373.03	3267.48	3761.95	3100.1	2820.64	2784.03	3113.51	2765.02	3254.13	3350.55	3575.62	3083.73	3361.45	2779.57	2987.3	2839.45	3314.03	2583.84	2960.38	3504.52
M245T166	3703.62	4563.81	3454.33	4439.7	8516.55	5959.24	5173.53	5149.65	4820.99	3919.38	5422.47	3679.3	5600.24	5003.63	3931.67	3216.61	4562.69	4542.1	4098.05	4433.32	3981.24
M132T143	38309.8	74312.1	78792.7	70005.6	60765.7	54307.3	55351.9	49661.3	42966.7	47156.8	1586.25	74831.2	66417	60257.5	53984.2	35890	1261.29	283.928	64116	77138	65769.6
M269T159	6913.07	8179.63	7218.12	5521.43	2115.6	3173.1	3656.65	9989.36	10398.9	9277.52	7067.42	9243.02	11743.3	8380.67	5347.9	1109.26	1106.25	1390.41	4435.46	4820.87	4593.31
M176T173	5323	6676.29	8260.84	6852.11	4977.82	4467.6	4246.91	3845.95	3064.53	3425.8	4185.64	2999.24	3218.53	3029.65	3927.98	4988.74	5939.17	6403.47	4624.1	4477.81	4760.19
M176T186	4025.99	4953.35	3549.9	5309.58	5854.72	5309.32	4322.26	2982.87	1806.66	2232.37	2667.75	3509.56	6258.92	8558.41	4793	1815.84	1531.6	1416.28	3629.35	3781.44	4196.35
M190T193	8594.58	5259.8	7959.82	15268.3	18173.8	15751.8	13495.1	9370.61	4481.59	9861.61	9572.08	13260.2	12998.4	14185.4	8795.8	5866.65	4565.25	2470.9	8225.02	7564.03	9844.66
M130T193	11444.6	4867.97	6611.65	13218	10955.3	12514.2	8978.95	9130.84	5027.63	6841.92	6467.91	8442.34	8285.99	7632.49	4869.87	6125.63	5384.12	3555.95	5859.44	8931.07	5810.32
M130T170	1020.25	613.986	921.69	806.811	817.71	816.743	806.496	469.071	2268.77	394.178	657.833	823.159	1327.43	3585.85	950.934	998.537	589.433	722.903	514.617	634.211	515.062
M148T178	2447.46	3192.3	3713.83	3342.71	1327.27	1582.14	2317.11	2639.81	2110.92	844.639	745.216	547.203	1294.23	2181.21	1221.07	951.901	846.572	624.394	1437.59	1904.95	1973.18
M118T163	8241.52	8550.57	10156.9	11912.8	9212.27	8034.2	10675.4	8441.65	6515.93	7384.76	7639.93	9555.53	6305.31	5378.47	6309.85	4448.49	4592.19	8084.45	6806.37	7517.24	9529.54
M118T159	1399.18	2180.83	639.373	625.077	782.702	1111.91	502.527	4033.25	843.042	923.825	1152.34	1314.61	1125.85	1801.5	1201.85	4991.5	5070.07	352.864	1096.35	323.604	340.757
M119T377	43861.8	47450.2	34147.2	49112.8	43832.9	49629	39917.8	60028.2	57293.1	42570.1	106951	46582.6	55389.7	42259.1	49688.4	51745.1	95071.8	116644	62286.6	59848.6	60750.1
M318T168	2451.05	1958.39	2804.46	3796.41	4697.44	4342.95	3410.73	2954.4	2880	2303.5	2998.45	3153.65	3285.74	2834.17	3358.23	2329.48	2658.85	4177.6	3141.84	3230.77	3366.81
M137T86	57503.8	64018.9	87000.9	61729	40268.1	46389.9	51844.6	59118.6	66527.8	63646.5	80814.1	130842	85625.2	46141.9	43511	52669.7	38291.3	30641.9	61861.3	63905.5	64634.8
M137T124	30361.8	55678.7	85445.8	76934.9	6868.92	61343.9	34501.2	44029.4	42813.1	62646.5	40856.1	93927.1	70924.8	40374.5	10705.4	38508.8	20121.9	44450.8	22826.6	52087.5	10573
M624T195	7290.4	6180.76	7728.45	6278.1	7822.57	5442.15	18644	4815.97	6027.04	4462.31	6689.01	7908.1	5015.45	3867.39	4523.2	16970	5918.43	9961.23	18219.5	5729.35	18723.3
M363T192	8385.75	5777.66	13734.2	10903.2	9134.11	9629.42	11858.8	14251.8	17967.7	15078.6	6006.75	4277.65	3869.93	4614.44	7486.81	8243.29	8524.42	6945.29	7612.55	7803.87	7049.13
M255T77	648.949	789.836	1252.08	1078.01	965.01	653.275	372.692	389.051	421.057	457.094	794.126	1247.75	1105.37	848.961	573.426	497.335	163.106	108.044	631.546	693.929	834.979
M156T70	12127	17641.1	18282.7	17067.2	15805	18693.3	14976.2	14483.5	17967.3	16362.2	22756	25113.1	22372.7	20193.7	13285.4	19783.4	16521	12896.6	10167.3	16129.1	18902.9
M156T55	12561.6	11828.9	15065.4	12520.4	12562.9	13284.5	17041.4	13676.1	13427.5	11918.5	13361	16467.8	17654.6	14791.3	15656.7	14142.9	10931.4	8748.91	13453.4	16204.8	14795.1
M112T46	1136.3	1198.16	1589.68	1966.73	1826.36	1604.01	448.207	735.738	1003.38	824.533	1031.42	1291.77	2228.1	2403.31	1918.98	309.119	216.512	104.73	1339.65	1069.23	1334.62
M180T173	48729.4	40275.4	34825.1	48307.8	60972.2	51493.4	38443.4	40332.4	39139.7	43190.1	28658.6	42906.1	46837	41340	31298.2	23206.1	18096.9	15021.4	32585.6	34164.2	38942.8
M284T159	4033.98	4242.17	6184.7	3989.08	2937.72	3316.14	4586.25	4834.35	6880.17	4977.91	3493.96	5446.66	6909.28	7047.12	4689.26	744.82	1319.5	1775.47	3737.1	4477.5	3667.5
M284T170	478.54	483.508	592.34	716.923	840.232	710.101	880.609	754.707	1255.53	1013.36	554.364	1064.04	1161.37	1200.74	1130.98	1259.5	613.068	337.132	575.791	525.716	764.541
M152T88	935.941	773.379	948.071	1064.46	758.496	1194.08	987.262	868.584	506.018	796.892	905.241	1080.62	670.92	1231.13	908.077	851.081	1033.14	741.486	738.441	1389.62	618.481
M152T85	9172.71	11052.8	13340	13239.2	11986.9	15255.3	15482.7	13246	11315.6	10802.8	16301.6	19001.1	15066.8	9700.78	11401.3	13694.8	12032.2	10794.4	12559.1	12463.8	11544.3
M152T158	5847.25	4056.2	6814.25	4102.78	4607.35	5194.93	5656.95	6823.17	6582.71	5275.31	6989.47	9219.06	7821.7	6356.23	5673.52	6247.59	6866.03	4419.32	5568.29	5626.81	4731.72
M175T159	13787.8	15096.7	5860.85	8319.36	13185.8	11353	6116.66	6983.6	6520.75	7689.62	5091.3	4214.94	6887.66	8813.25	7907.02	2571.1	3025.42	2961.8	5477.67	6955.04	6239.87
M258T56	9094.03	11259.4	11316.6	13034.7	14887.2	12910.8	12459	11601	10275.4	10284.5	25122.2	17471.9	12204.7	10338.6	14568	18170.8	23778.4	30646	14820.4	15891.7	18538
M258T189	704.568	698.505	751.584	827.977	1198.05	1305.02	915.195	807.554	399.697	767.309	1584.13	2484.38	1729.3	938.547	1004.37	804.836	1155	1457.79	929.236	999.414	1137.59
M296T66	1346.25	669.069	2101.23	1764.39	1172.47	772.145	768.745	1231.03	1279.32	256.471	2647.62	2208.95	1405.49	333.987	812.265	1180.11	833.827	904.69	703.764	1325.34	767.295
M296T56	1613.55	1760.05	3008.5	1995.1	1467.15	1391.26	1837.5	1977.79	1160.5	1042.73	3323.96	2047.72	1271.76	1513.45	2799.19	2102.8	2364.3	2505.04	1737.42	1867.47	2621.92
M331T401	10120.5	12916.4	11308.5	9919.31	10507.5	11485	10029.8	12408.3	11167.5	8094.19	17680.1	12087.5	11098.7	7806.85	8685.13	13803.9	16332.6	21612.3	9044.18	12645.5	23641.2
M331T404	24133.8	28597.9	28942	30723.5	37259.7	26467	25219.2	22658.3	21236.5	25814.3	26654.4	27160.6	20762.7	18846.9	24998.2	27785	30182.5	25173.8	25896.6	30934.7	29842.4
M147T56	33683	29717.6	37876	32212.1	24442.4	30428.6	37903.2	37708.7	33169.3	38610	29591.8	32587.8	35103.2	42128.8	38087.9	38597.3	31519.7	26225.4	33578.6	33402.8	36306.1
M148T59	15435.9	15629.4	15423.5	14205.2	14498.1	19426	15670.9	17615.8	17365.3	15581.5	17116.9	21447.1	17237.3	13659.5	16178	18693.5	13227.5	11430.9	13955.1	14639.6	14869.9
M148T56_2	2448.31	1502.71	2360.99	1590.46	1303.28	2363.99	2903.69	2987.48	2017.08	2685.98	2330.99	2773.79	2096	2106.91	2847.66	2437.11	2402.07	1196.19	1800.2	2041.28	2239.13
M295T164	7446.39	9866.43	9981.54	11315.7	13140.2	11993.9	7081.86	7820.66	7553.55	8666.66	6860.41	9848.14	10094.7	11593.3	9646.12	5515.01	5348.87	5690.8	7315.38	9748.85	10571
M425T226	20625.3	18187	22799.2	24728.3	27198.4	24369.7	27084.9	24273.8	21353.2	21607.5	22747.4	28156.7	25415.9	22645.3	22846.3	23410.7	25193.8	23833.4	26149.8	23807.3	27745.8
M425T219	863.413	1073.65	1359.71	1407.68	933.278	1057.53	790.158	987.991	961.081	691.998	946.378	1030.41	1068.08	1179.33	1227.56	1058.89	717.058	825.691	982.39	811.219	843.818
M365T60	81005.6	86777.6	7229.61	45126.3	80279.9	67213.7	47782.3	138393	209967	146961	82026.4	69834.7	77884.6	96820.5	160978	195016	135735	65106.1	73214.4	80046.9	81426.4
M293T451	7815.05	7669.23	6228.72	7144.3	7803.21	6708.41	6825	6699.29	7679.19	6143.47	8744.6	6914.85	7089.66	6301.24	7694.15	6692.9	6041.25	8372.77	7512.3	7528.59	8285.1
M310T451	325883	337357	351528	402209	347270	312258	323095	337457	356429	307247	356123	366853	367172	310999	311581	327584	329461	404110	349208	376738	382342
M271T172_1	2041.14	596.093	1153.63	2193	2651.88	2415.82	2378.94	1199.91	693.346	1708.34	1404.61	2166.86	2658.11	3719.35	2234.28	619.728	731.571	452.118	1513.15	1485.66	1651.85
M261T163	16567.9	13627.7	16731.3	16002.7	9634.74	12627	13591.1	11817.3	8854.46	13270.7	15124	18016.9	18230.3	14487.5	13904.9	12396.2	13307.2	12610.4	13659.8	12560	15816
M172T178	65227.7	66071.7	64998.3	69743.5	69576.8	66571.8	65602.5	63243	63074.4	66797	70594.4	70512.5	67574.9	65708.9	66732.3	65163.1	66803.1	67086	66328.7	68114.5	68796
M417T458	8713.23	5054.51	2780.12	4223.27	6373.84	6988.67	9999.25	8311.4	7240.56	6932.96	8130.33	11180.7	10878.5	9818.84	8018.04	6262.14	5071.14	3798.75	7248.64	7003.75	7500.36
M337T407	13606.9	11038.1	12674.2	13215	14228.9	16236.5	12091.6	12762.3	20938.6	15937.6	14990.3	16079.4	17627.2	17585.1	16419.9	13918	16456.2	17711.1	13455	17678.6	13446.6
M337T251	7676.39	5064.08	5338.77	6608.34	6957.33	4155.61	5584.4	5015.72	4853.19	8506.44	6047.7	5726.85	8331.18	9599.26	8487.89	5692.08	5194.88	4464.79	16261.3	6168.71	7933.54
M304T402	31570	24728.9	22127.1	25809.8	27936.4	26768.6	23049.9	24043.4	30861.3	21622.2	30977.2	24865.9	26433.3	24254.3	27191.9	25963.6	26765.9	42076.6	22097.7	29448.7	30804.8
M304T370	6850.66	4751.23	8017.79	5851.43	8478.58	8765.32	6148.82	6835.37	3958.11	5807.83	7068.98	11119.6	4533.12	4455.07	6887.21	13463.7	14040.8	8213.26	6446.86	7397.67	5633.65
M300T209	10654.7	5230.48	5048.69	3033.84	678.77	8641.16	15581.8	9775.46	3483.29	9224.88	14831.9	18650.3	10979.8	312.405	1492.35	2308.18	3215.06	3206.17	6418.56	5161.5	5776.97
M319T489	10730.8	17134	15272.4	10227.2	7874.79	12506	7613.05	6826.6	9407.92	6009.94	10577.4	10098.7	13281.3	8710.57	9100.05	9222.36	6010.77	6061.6	4544.65	12268.8	17077.9
M271T397	14902.5	12995.5	19961	62609.3	17047.4	19960.6	43686.2	38640.3	26731.9	60510.2	30077.3	18760.2	7846.58	18138	27011.5	19113.9	15646.8	23363.3	7827.73	17739.2	13271.8
M141T74	5817.29	2349.34	5899.53	6152.03	5984.21	7098.24	8263.29	5672.04	3305.28	5106.99	3615.34	8336.01	7203.67	6082.38	5175.19	3157.31	2076.2	1310.84	4412.4	4662.62	4151.12
M167T268	5064.52	3677.54	4997.51	5502.29	4831.84	6089.22	4830.09	6425.08	4630.1	5148.76	4615.77	4884.5	6063.55	4634.54	5498.36	5583.09	4692.6	4282.43	4516.58	4741.07	4355.91
M338T472	4.72974e+06	5.03648e+06	4.86515e+06	2.74533e+06	4.64519e+06	4.48448e+06	2.20421e+06	4.72735e+06	2.2146e+06	2.32169e+06	4.92117e+06	4.82222e+06	2.38571e+06	2.15513e+06	2.31932e+06	4.53281e+06	4.55895e+06	1.87681e+06	3.32089e+06	1.94812e+06	2.2907e+06
M338T297	54188.7	50491.9	54894.1	33141.9	72545	50773.2	49598.4	43524	58797.8	47259.1	52758	66535.4	52567.8	50115.9	47169.6	48964.8	42781.9	41867.9	46484.9	60651.7	50677.9
M338T312	297850	48114.7	48058.4	210691	71753.7	74350.1	66205.5	73050.9	67346.1	66891.7	74477.1	63567.1	52480.3	52374.9	85851.8	68358.2	248586	66337.2	64648.4	68045.7	78948.3
M226T426	119314	127804	60493.2	63391.1	59654	79287.6	114536	109263	161524	137473	62741.2	131596	113728	62782.2	119766	113980	106189	113396	54805.6	62385.6	63330.4
M322T372	14681.9	12456.5	32073.7	29177.4	28251.9	33467.9	33041.6	21170.3	4702.09	9803.15	29771.5	13439.5	12472.7	8021.81	21761.5	33035.5	31840.2	37452	19152.9	22430.8	20178.4
M318T485	22269.9	17368.1	15467	19177.7	19822	16112.4	23658.7	15662	17068.3	16718.3	20767.3	20173.8	15270.7	15592.2	18757.3	25853.3	21472.8	15739.9	13785.3	27165.9	19909
M318T296	6859.94	6212.34	6879.23	5301.85	4822.6	6696.04	6113.64	2831.86	5323.11	4153.45	5553.33	6686.87	4878.29	5616.3	5149.96	4863.74	3659.65	6233.38	4093.77	5038.61	6951.33
M130T56	38508.8	35913.3	42025.2	37181.7	33302.3	39475.1	43465.2	41794.2	39116	39731.7	34065.3	44458.6	39137.1	47509	45290.5	45858.3	36010.7	30651	36034.1	40225.5	41810.7
M130T133	4786.22	6802.09	6331.97	8066.05	8693.63	7832.03	9389.51	6049.05	5745.36	8795.77	3849.83	6220.59	6622.03	7178.15	8390.24	2225.47	4046.36	3462.38	5606.79	7196.41	7981.97
M130T85	20128.9	22613.5	21187.5	21568.1	23812.1	27032.8	25721.9	25534.7	24752.4	25017.4	21189.5	25244	30714.9	28807.7	24810.5	20721.3	16224.3	13286.3	20880.7	22547.8	20955.1
M344T206	5838.88	9306.08	6061.91	3858.74	3014.64	2140.46	1143.05	1791.02	5863.29	2264.39	3631.22	1338.96	3562.18	3992.14	5029.82	3021.95	2399.79	4217.91	3072.88	3537.85	3156.19
M344T202	1569.01	1476.04	1626.57	1519.13	986.885	664.882	422.272	1508.28	3003.29	2201.02	1967.9	932.025	759.213	689.823	1508.99	2741.67	2717.54	2931.74	1249.94	1545.39	1909.94
M214T204_1	12554.4	12219.8	13102.9	12553.1	12966.5	11929.8	13542.1	13178.2	11940.5	12366.2	15586.2	14439.5	13584.9	12751.3	11417.9	11543.9	13672.2	14170.7	13644.7	14377.9	15693
M352T377	34586	34945.4	32634.7	36383.5	37621.1	38514.7	32006.5	31600.6	31719.4	29690.9	34021.9	39962.5	36769.2	31012.6	33832.7	31575.9	37675.8	42255.6	36114.5	38141.7	39690
M340T478	54627.8	53228.4	58895.9	59741.2	58785.6	62335.4	62167.1	64735.6	62513.5	66670	61386.2	62073.3	66288.8	46786.5	53867.8	58234.1	62156.1	65818.2	60150.9	66072.2	56184.9
M343T234	20064.2	35947.4	23465.7	50823.9	70855	40289.1	2585.87	5884.2	9213.35	6921.5	31395.7	5422.82	69776.1	132832	97358.6	86625	72374.1	61507.3	46386	49617.6	52181.1
M343T450	13990.5	14147.3	7423.87	24816.5	32510.6	22472.8	17330.1	20908.8	27133.9	17490	66085.5	12389.4	18843.9	14419.7	17257.6	22757.9	65456.6	136001	26773.4	29660.2	32844.5
M360T450	2067.92	1983.25	937.9	4387.33	5411.2	4314.9	3136.92	3497.06	4580.59	3300.83	10452.6	3042.34	4138.38	2786.41	3030.38	3752.4	12095.4	20728.9	3712.84	4912.16	5777.34
M329T386	29468.4	32545.1	30269.7	26522.1	21630.4	26524.5	27786.5	26837.7	22807.1	19781.1	39323.5	35639.1	19838.8	14751.8	22693.6	28068.1	33138.6	40721.7	26734.3	26100.5	29949.7
M133T48	3485.77	2476.88	3029.53	3960.27	5291.04	6726.06	6024.12	3710.87	2461.89	3192	4686.83	5938.04	4207.22	3826.29	3079.31	2339.33	1959.84	1621.17	3557.73	3598.59	3304.75
M206T179	3807.73	2387.45	6360.64	5804.79	5042.08	4316.43	2540.51	4116.61	5652.23	5498.05	2384.51	3099.42	3479.67	3689.28	5356.13	5994.98	3934.91	2127.7	3692.57	3870.86	4018.58
M162T66	17456.8	26051.9	17080.9	12200.9	11773.1	28644.9	40691.5	25449.1	4245.82	6573.5	21641.6	27256.3	15609.1	4657.74	4749.1	5287.81	9360.25	13572	16693.7	18873.6	16989.6
M170T163	5978.58	7136.64	7028.51	5428.21	7261.25	7064.05	6811.6	7136.33	4201.56	5643.23	6418.3	6711.44	5652.03	6600.26	4069.51	3775.5	4716.18	4948.21	5220.76	4700.89	5689.41
M160T167	2624.93	2018.45	2004.84	2663.43	3238.9	3912.49	4189.95	2176.23	1094.06	1680.81	3051.06	4656.9	4114.28	3402.61	2210.54	1044.3	1266.82	1111.46	2720.09	2373.16	2861.13
M152T173	2118.69	2678.39	1593.68	1490.29	1414.04	1209.61	722.606	776.723	859.577	890.094	1243.43	1016.79	1142.82	1046.13	643.808	2157.14	2396.73	430.616	1247.66	1171.81	1428.03
M254T85	2153.75	3419.51	3319.59	2108.79	1241.72	1840.97	2551.87	2699.15	1620.75	1587.88	2819.41	3896.34	2340.65	1807.79	1582.22	1514.99	1766.09	809.15	2666.09	2274.25	2122.38
M337T276	2336.88	1440.21	1628.69	1235.1	1722.77	1629.46	1555.67	1247.99	1744.21	1917.85	2170.69	2098.31	2319.33	1353.52	967.805	1832.55	1549.44	1519.25	1119.47	1738.89	1895.35
M315T407	13629.3	10312.6	13129.3	16398.2	14349.4	13660.6	12329.3	13855.7	11679.2	13166.2	14272.9	12145.5	14845.4	12366.9	11961.9	14875.4	11063	14518.2	10220	13410.6	12584.1
M279T330	254717	116850	270718	120611	120073	114413	104977	123376	115259	115029	120862	105401	111953	104552	114161	95430.1	105887	120837	98276.4	98001	103120
M447T441	5187.74	3846.15	4915.52	3943.21	5990.03	3771.7	3375.04	1480.89	3901.69	3630.49	3638.28	789.88	3386.51	3318.63	3589.62	4686.98	10093.9	3030.27	3367.26	3603.05	4845.81
M380T238	33859.6	34467.1	32145.5	39197.6	45980.9	50074.5	47743.6	39912.4	36635.1	31887.2	44037	38072.1	33684.3	30745.3	42585.7	50698.5	48883	48323.1	35012.8	40254.6	37359.1
M328T425	3009.18	1882.99	2306.14	3276.46	5288.82	3959.3	3098.95	2630.59	2758.17	3010.14	4678.2	6525.18	6297.63	3568.69	2997.97	2924.16	3394.87	3708.63	3976.06	3766.89	4789.61
M382T247	4396.18	4048.73	4936.54	5384.69	5883.12	6013.59	5840.21	5075.27	4760.07	4379.85	6070.11	5014.89	5163.14	4427.07	5422.22	7533.31	6065.57	5893.64	5046.86	5962.49	6548.28
M300T220	6009.92	6706.23	13598	10312.7	9126.94	6390.94	7063.64	5033.25	2835.7	3957.99	14506.5	26428.2	20799.6	14515	10690.6	5903.52	7012.86	5956.94	11665.1	11840	12825
M90T64	12666	14483.8	18785.5	15731.3	13275.6	21755.5	14512.8	13584.5	15079	13210.1	12991.2	18300.8	23583.3	19066.8	12237	12240.1	13764.5	10344.7	12886.1	12617.4	14135.6
M255T175	2931.55	3169.76	1747.03	3771.66	5108.99	3650.81	1676.82	2338.53	1636.11	2064.7	1386.72	1879.02	3518.7	5301.38	2775.71	1211.4	1176	849.476	2740.34	2587.74	2341.76
M244T85	4405.9	4646.01	4433.52	4918.22	4399.92	5071.41	4449.72	6518.48	6231.65	5313.04	7053.58	7785.61	5874.15	3257.95	4538	7654.78	7360.56	2828.72	4955.1	5407.72	4623.8
M211T178	5039.37	2165.63	5613.06	5072.45	4565.91	5521	5837.28	3922.73	1191.39	3465.83	6429.96	6664.31	6490.02	5215.54	5092.61	5430.57	4945.08	4962.7	4772.77	4507.14	5267
M237T203	927.289	1385.3	1171.97	1127.19	1053.05	1061.66	769.647	748.573	1078.7	19028.9	1084.31	15599.2	990.909	701.978	622.366	25269.7	21805.6	509.565	1176.47	837.068	1519.81
M237T205	12727.6	15384.2	13065.9	14103.2	23153.9	13563.5	12209.4	21516.9	28745.1	19549.3	19659	17180.2	15771	14283.3	19624.9	25537.9	23675.7	20452.5	14956.1	16208.3	16355.9
M237T280	5937.3	5376.69	5384.9	7165.3	5588.59	5280.57	5253.92	5485.47	3122.72	6828.96	10858.5	6502.92	6413.24	6460.34	3196.52	4215.8	5697.44	10520.8	6652.41	7234.6	3772.3
M114T77	14984.7	17744.5	15016	14352.6	15029.3	14930.4	11731.4	14626.3	14697.6	14526.5	15294.3	13944.5	15271.7	10233.1	11620	14658.6	14175	11961.9	13964.3	13533.8	13802.6
M114T62	48152.4	49056.2	28457.9	38169.1	37623.4	41184.9	30361.1	37042.1	42247.5	40228.4	39182.3	42592.4	36871.1	38693.3	42466	39765.2	39144.8	35301.6	34148	34404.9	37136
M147T157	4769.74	7004.55	3939.07	6065.25	8935.88	8487.65	5608.47	5660.09	5302.72	7157.35	6265.25	6955.07	5590.51	7560.19	5368.45	2935.93	3615.02	3598.43	5754.69	7010.5	5694.49
M147T163	3386.7	3031.1	2501.09	2305.88	1712.39	2803.63	3007.52	2528.3	1895.39	1460.41	2029.78	2138.15	4672.29	1870.27	2312.46	3552.19	2755.7	1821.89	1678.07	2842.57	2300.2
M361T192	1679.21	2458.2	1804.19	1639.07	976.096	1412.19	2266.97	1872.78	2319.28	1614.18	1458.14	839.317	951.503	1372.47	1639.38	1953.26	2666.86	3075.31	1595.15	1926.01	1397.03
M347T187	2463.17	2802.56	1953.06	1924.62	1847.33	2054.87	2562.85	2586.56	4401.96	2866.77	3459.37	2991.4	2844.8	2518	2407.94	2323.26	2724.06	4850.33	2648.71	2582.94	2916.39
M274T62	4433.43	5727.32	2349.76	2030.05	2600.83	2836.78	2702.19	2439.66	2363.17	2799.97	3778.35	4026.57	3149.73	2964.37	3159.3	2123.14	4724.73	4447.07	3001.01	3155.42	3406.93
M176T59	20929.3	29046.7	16171.9	14132.9	14837.7	20430.4	20463.4	18060.3	18259.4	15533.3	18931.8	21596.6	18006.9	18028.8	20688.2	13948.6	15390.9	12413.2	16759.3	16544.6	17272.2
M176T55	7028.57	6886.75	5971.58	6931.94	6277.83	6729.91	9900.06	5630.98	4843.68	4720.32	5451.25	7499.5	6681.7	6630.24	5207.4	6169.62	4791.13	3752.97	5965.52	6204.89	9762.85
M176T70	2467.16	2395.49	3168.01	1145.08	3185.05	2006.24	3863.11	2906.27	4869.62	3674.53	3256.33	6071.68	4838.15	3686.15	3000.34	3047.96	1458.16	2005.9	2554.39	2849.84	1674.81
M199T372	12015.6	20759.7	12723.1	15880.9	18651.3	14407	12054.5	15096.1	16655.9	12070.3	13976.2	12155.1	12120.2	11295.8	12056	12300.6	13452.7	16358.1	12235.9	16752.6	11253.1
M283T436	95518.1	72621.8	50037.5	94965.6	110113	93347.9	46602.2	105191	148668	126129	124831	62114.9	53336	39029.7	80058.5	105588	142989	162320	75403.8	83430.9	97259
M283T430	362696	379757	787999	380443	380910	306642	346378	364043	641227	360573	317122	271679	766739	355429	236324	363441	609597	378887	335709	219390	235367
M255T391_1	29191.6	31073.7	16367.2	20886.3	30400.8	21766.4	13280.9	30415	32813.7	29773.5	34257.4	15789.4	15100.5	13810.3	20015.9	31973.3	38247.1	50922.5	21991.7	24018.6	23073.4
M305T395	70517.6	60468.2	75406.2	63785.4	52399.1	59681.9	64794.9	61778.7	67664.9	59698.6	122826	100781	95299	66597.2	68639.6	77848.6	96040.5	107520	66172.7	74895.3	73783.9
M305T403	5846.92	6074.29	1776.63	7146.1	7872.39	3160.09	6268.01	6243.54	6959.37	1031.37	5566.62	6257.17	5250.06	6143.98	8569.32	6329.38	6957.68	10325	6780.74	2101.96	6363.71
M303T368	26264.1	21020.1	22449.7	25579.9	31581.9	30921.1	34431.3	26486.9	20499.9	21040.7	33835.8	41300.8	34291.9	25224.3	26712.7	26382.6	28583.2	26404.5	24917	26864.1	30555.9
M297T414	9097.42	11026.9	17225.1	69491.5	15823.5	16885.8	23304.2	27133.8	28641.8	71220.7	31586.9	14323.5	5324.08	18876.9	28176.2	18508	13738.5	25204.6	5324.41	12999.9	10976.5
M104T57	38165.5	39679	33955.4	31117	31495	40188.9	39612.5	38824.3	35949.4	32388.2	45543	45036.4	38224.5	33228.8	40560.9	42391.6	44717.7	47081.3	36710.3	40033.2	38698
M369T483	48347.9	34772.1	59035.1	56220.1	42601.2	101586	60472.4	44980.8	143498	225835	25902.7	4068.88	54531.8	103599	50237.2	34759.5	109030	111472	51564.8	41610.8	33542
M383T214	936.191	1440.43	3858.91	998.091	717.208	565.671	464.687	1404.34	1840.48	995.887	442.194	454.933	1010.26	2165.32	1069.7	483.273	573.481	496.203	629.822	1143.45	1221.74
M383T399	19536.5	17092.7	13320.2	22761.3	24564.9	21627.1	20691.1	20830.6	23324.8	24845.9	14437.4	14162.4	17497	18391.9	16961.1	17567.3	18564	9737.69	18110.6	15191.7	17589.6
M541T387	16568.8	16768.2	16473	18784.4	18648.9	17924.9	17038.1	15058.9	16339.6	16157.1	18146.8	15414.2	15274.7	14772.3	13953.9	17894	17317.3	15600	19754.5	16381.6	16686.2
M513T363	13349.5	11217.4	12226.9	10467.9	12984.6	12361	10953.7	11352.9	8913.74	12664.5	11687.5	10995.3	10589.4	10839.9	9230.84	10841.1	12554.8	11824.6	10469.7	10930.8	9763.59
M270T409	54040.1	46132.9	112619	103973	114094	102401	101826	51050.1	15507.4	42231.7	89027.1	58712.5	43523	27422.2	73094.1	104240	123648	139323	85759.2	83006.8	83303.5
M195T268	14436.5	12962.3	12253.6	12247.4	13297.3	14440.4	14516.2	12357.2	15039.3	16228.4	13173.3	14988.5	16328.1	13890.3	13747.2	13390.4	15196	12365.4	12619.6	11421.9	15981.6
M175T181	10855	10832	15183.6	12922.3	9545.87	12479.9	12715.2	12269	9403.56	9466.08	12536	12365.6	10648.6	8839.66	10439.2	11811	13482.7	14373.1	10961.7	11228.5	12175.7
M331T167	7395.48	6709.34	8633.99	7377.06	7565.72	5909.21	5582.03	7655.7	6586.16	6841.74	7466.35	7372.78	6998.42	7148.05	6559.66	6696.83	6291.05	7520.13	6389.84	7298.2	7619.08
M349T395	5697.66	7224.97	6329.03	5387.33	6004.3	4658.67	5787.28	5925.72	7257.29	4368.54	9091.97	7343.25	7466.03	5343.04	6381.28	6283.87	7280.5	8394.75	5174.14	6501.31	6082.84
M263T257	2098.33	2370.93	5334.86	5000.38	630.881	3753.53	5078.01	2734.31	1640.54	3052.53	8198.88	10524.6	8377.34	3934.49	2575.26	2113.16	2392.54	704.7	3950.64	4361.58	4495.22
M118T59_1	2309.9	2014.26	113807	1886.14	157816	1359.64	1702.36	508.114	128970	162695	155100	1255.36	202700	200442	771.789	165702	147065	514.692	133192	1421.01	153195
M118T59_2	167053	70790.7	146967	151891	169266	167136	174655	148944	141744	175908	186546	218105	217071	244576	232194	187800	179831	116229	154496	167250	166332
M208T160	3185.11	2454.72	3279.97	2492.47	2644.93	2662.88	2121.13	2987.53	2424.96	2845.97	1817.48	3379.83	2455.58	2088.22	2070.79	2505.99	1905.74	2756.69	1849.57	906.824	2389.12
M183T172_2	3826.2	4120.27	3926.2	4186.45	4644.13	5985.27	6534.01	5743.84	5432.67	6101.74	5477.62	4427.92	6835.29	4470.56	16872.7	3937.15	4617.74	6169.31	3162.5	5415.26	2655.41
M107T377_1	6066.35	6311.15	5604.96	6514.63	4755.92	6369.4	5948.26	6980.49	5374.12	5865.39	12250.2	6701.2	7772.19	5917.77	6940.14	6376.35	13303	17281.6	6422.19	7612.6	8984.22
M241T56	1543.07	2006.44	3574.39	3094.16	2119.48	2272.06	961.025	1255.23	2247.65	1618.3	7288.84	12988	6427.86	1059	830.362	1430.95	1083.85	706.972	2960.22	2931.32	3989.29
M447T172	13826.7	3881.72	5777.44	13111.7	17627.3	16874.8	12917.9	8255.92	5195.72	11652.7	10247.5	16621.1	22040.6	26357	16671.3	6108.31	5362.68	2978.34	10463	10528	11906.6
M175T79	37376.1	29730.9	52956.7	21990.1	32476.9	24881.8	31203.9	37794.7	16368.7	43932.6	32016.8	61559.2	51247.4	22885.6	19760.9	30150.5	30246.4	21826.1	22668.4	26171.9	26361.4
M175T55	74832.4	79707.9	82699.3	75046.3	79394.1	85136.7	101223	79705.2	67568.6	68535	77057.1	92666.3	86038.9	93584.8	81039.8	77466.2	59458.1	50757	81390.4	85797.8	88493.9
M269T404	64086.3	64225.9	52099.7	61481.4	76840.5	57931.4	93125.2	89118	92456	80234.8	71932.9	77706	65590.6	69143.3	69887.8	63702.2	61372.9	54547	57492.1	63958.5	72526.9
M269T414	3742.64	4666.19	1716.54	3571.36	4099.21	2626.95	3614.31	2706.53	2943.73	2472.07	3510.15	2622.51	2773.11	2043.08	1926.41	3568.65	4749.11	3377.85	3008.97	3057.04	4110.12
M237T391	24475.6	24460.5	11989.9	17215	29482.9	18962.9	10769.3	22934.6	27822.4	25146.5	30750	11437.4	11344.3	10512.6	17056.5	25314.2	32462.2	40190.6	17027.8	20849	20473.8
M119T246	5700.47	6055.71	6804.82	6299.67	6684.23	6951.46	6830.05	6285.09	4201.41	4573.51	5330.9	5463.66	5858.38	5220.86	6151.38	6744.41	4911.04	4902.69	6243.82	5568.15	6590.94
M285T64	2246.4	2415.49	3261.37	3506.05	2605.28	3606.88	1806.97	2378.25	2390.72	2245.19	2836.36	4023.81	3129.53	2309.74	1703.44	1460.75	1637.55	1981.57	2256.18	2539.45	2868.37
M288T177	1812.66	2187.6	1578.12	1528.78	2287.99	1085.2	864.171	2457.05	1888.24	1319.48	1461.72	2240.32	1559.75	1643.56	1609.74	2978.02	2651.84	1884.39	1372.01	1219.92	1105.43
M246T166	18178.3	27037.3	8137.94	9349.14	10537	14000.2	15909.2	25953.8	36298.1	22543.2	18566.5	11438	12621.4	12592.5	10795.9	8064.12	12867.8	19581.2	12583	12363.4	15000.3
M424T239	2014.79	3754.44	2165.91	2177.02	2206.24	1584.66	1176.4	2245.28	4997.62	2742.85	4310.95	1817.31	1374.16	1539.74	2730.11	3783.72	5055.34	6815.49	2623.04	2601.05	2520.56
M384T196	3595.07	5576.8	9473.42	6493.09	6361.46	6235.16	5892.47	3629.53	4931.07	4136.07	5514.17	4491.71	4526.94	3680.56	4257.34	6172.38	6047.29	7370.42	3664.32	4434.69	5514.67
M368T201	817.74	1897.28	1678.28	908.072	636.156	435.665	421.504	1151.36	1868.4	1006.09	1249.3	623.728	448.513	437.902	790.891	1413.27	1560.58	1618.77	616.051	943.612	788.261
M370T211	2662.51	3840.76	4489.95	4301.5	3123.57	2016.05	632.815	6088.6	12308.7	6768.71	4294.32	2155.58	2903.48	2727.05	6152.58	8253.42	8175.59	7190.47	4367.35	4907.21	4134.46
M372T223	3325.62	7133.26	3513.64	4124.68	2172.43	2555.73	968.546	3617.62	6819.74	4204.11	3183.47	1325.71	2160.72	2426.15	5422.36	4890.94	4262.11	5246.78	3118.42	4015.35	4266.15
M356T211	15781.8	20269.9	70278.9	55602.5	39251.8	22967.4	4485.53	25419.3	43994.3	23485.9	8904.35	10326.4	42622.5	88074	43892.8	27298.9	16347.3	6651.99	32528.2	31948.3	34955.7
M314T183	1405.33	1477.14	1332.26	1874.27	1459.57	1620.35	990.127	1812.83	2394.4	1515.49	1665.01	1895.07	2792.73	1283.56	2001.46	2462.44	2436.89	2495.27	1394.94	1572.89	1486.86
M316T188	1359.1	2330.31	1360.55	1790.42	1608.83	1274.4	761.353	2124.8	3077.88	2193.02	2462.6	1458.43	1164.27	1340.44	2323.92	3266.25	3180.57	2871.43	1607.5	1709.1	2020.4
M204T85	20917	25550.8	60828.5	38366.5	16630.3	20813.6	24072.3	28439.4	31402.9	27987.4	44590.5	64955.6	43252.4	19635.8	23489.9	37149.5	25748.5	13396.5	29910.5	32176	31392.4
M232T174	2653.86	4201.67	1947.12	1704.35	1672.51	1002.97	911.045	1305.05	1147.1	1275.64	721.375	791.903	993.951	827.847	1426.99	807.469	654.718	825.415	1825.26	2260.09	1456.36
M169T49	3652.26	3885.37	3135.16	2377.44	2504.32	3102.81	4528.62	3452.13	3139.06	2954.7	3776.87	4314.14	3245.96	2694.52	3005.17	2979.73	2909.36	3038.63	3134.27	3811.97	2652.22
M307T416	11260.6	12449.8	8853.39	12167.5	16486.3	12737.8	12256.9	11773.1	12408.7	10834.7	16127.1	10041.1	6222.08	5976.79	11742.3	12591.2	17822	23247.9	10832.9	11597.8	12834.7
M319T320	3867.51	3601.53	4216.06	4315.62	4832.16	4125.61	2984	4119.64	3741.63	4331.12	4301.72	2847.09	3758.98	3396.36	12178.6	9997.64	4505.51	3534.5	3611.15	4154.6	5461.69
M295T280	24040	26822.7	28366.6	22035.8	18858.1	14618.2	12411.6	22375.8	32743.9	22621.5	16055.7	17081.4	28859.6	38637.5	23699.1	17857.9	11945.2	10628.1	20422.3	19927.4	20409.5
M287T395	8355.6	11038.6	7943.67	8179.69	6955.19	5914.52	7324.68	8738.09	9265.26	7312.26	14101.6	15254.1	11689	7979.01	7987.59	8631.71	9561.86	12114.9	8246.96	8918.63	10418.5
M287T467	3719.86	2407.45	2311.26	4707.52	5338.47	3987.93	2596.3	4221.85	6108.49	4292.87	17877	2464.14	4058.29	4727.3	6677.71	6182.13	17430.6	36645.5	7136.71	7548.81	9416.56
M277T280	22090.8	25439.9	26378.8	20423.2	16630.5	12794.8	10519.3	19280.3	30350.8	22769.8	16642.1	23995.5	35416.3	38841.9	21689.2	16666	11336.3	9446.58	17192.6	24191	20197.8
M309T445	3964.13	3194.69	1994.79	5013.62	6163.09	3718.07	2197.73	4189.91	5213.76	4538.01	6297.06	2573.78	2101.03	1083.56	2883.6	5687.61	4755.37	8164.14	3321.27	4278.91	3829.64
M223T225	15558.3	16038.7	28310.2	14782.6	15913.1	14268.4	19255.7	16406.8	15047.9	13660.7	20638.3	23344.2	27733.2	19176.5	14542	15740.4	19810.7	27918.9	14067.1	13018.1	16772.2
M323T323	2653.5	2673.7	2842.72	2975.06	2780.65	2218.29	2178.01	3416.24	4849.58	4302.06	2393.94	2389.41	2840.79	3284.78	5276.66	3929.1	3156.42	2572.39	2183.58	2837.88	2425.9
M321T342	4900.87	3686.76	3595.92	4499.91	7060.75	3442.99	5077.64	1692.7	2556.09	1872.37	2537.64	1140.21	3156.95	6113.06	5515.36	5530.52	3822.37	2409.23	2888.54	3435.45	3611.06
M401T399	3468.99	2829.35	1994.27	3669.2	3218.99	2888.01	2424.01	2639.16	3296.73	4397.42	2102.32	2752.48	2299.35	3255.12	2600.69	2895.11	2479.43	2763.48	3215.47	2738.24	1834.56
M298T159	1766.58	1346.92	846.717	1527.11	2404.1	1933.3	2076.12	2524.92	1963.65	2123.3	1960.13	2014.43	2694.24	1838.73	1640.54	2154.75	1503.81	1813.39	1126.67	1795.55	1435.25
M191T50	9085.6	8656.54	7627.98	6312.39	5136.39	8441.2	9167.95	7388.33	6768.61	6866.56	8693.97	9939.83	8719.95	6519.34	6895.82	7898.48	6658.96	6462.36	6864.72	7248.19	7190.19
M401T298	32115.1	33894.1	40794.1	24388	34654.5	46847.9	48771	41341.1	28896.8	23889.2	45290.8	28032.9	993.266	31993.8	31189.8	28737.8	38331.3	27427	889.207	24556.5	33968.7
M431T298	57250.3	48881.5	92248.4	87261.1	77429.1	65644.1	51491.7	52183	48565.4	48392.3	51833.2	41441.5	58587.9	86476.2	72109.1	72894.1	59419	53010.9	54612.4	62354.3	64019.3
M417T329	12133.7	10977.9	13304	14619.8	18190.7	13988.3	8331.28	8022.18	8527.41	9013.26	7856.55	8509.59	12298.2	13315.4	12456.9	8250.16	7118.45	5563.95	9440.4	8990.66	10861.2
M340T166	8581.57	6907.61	11238.6	11161.1	10277.8	9094.5	7067.17	10995.1	11162.3	12339.1	9501.85	14559.3	14656.3	10493.8	6428.43	1765.36	3888.87	5523.41	6428.5	6065.67	8348.49
M191T56	20421.8	17606	20495.9	17196.4	17238.9	19056.5	20301	20493.4	20089.4	19742.6	16315.5	17674.7	19166.1	23861.2	24151.5	20242.6	17421	15796.8	17480.4	17617.2	19584.3
M203T315	5934.55	6594.87	4814.77	6405.93	4875.07	4836.69	6307.69	6149.58	5733.75	5815.26	5812.75	5021.2	7279.5	6437.6	5952.06	5915.15	4514.06	5094.88	6001.05	5714.94	5702.97
M263T402	67845.5	66337.3	129608	65756.8	83833.8	71866.5	55938.4	73574	99190.5	68333.6	212839	45903.6	45862.3	43702.9	81390.5	88768.1	98014.9	124383	56913.4	176414	69019.3
M263T484	7568.48	7248.07	8699.57	8714.86	11685	8832.42	8021.5	8119	13651.1	12311.7	17354.9	8056.38	9614.62	9336.73	12629.4	8855.52	24801.9	32661.6	9884.07	10994.2	10685.4
M263T366	31752.6	27116.5	26222.4	26815.2	48386.6	22499.6	27307.3	25179.8	25266.8	24486.5	26940.7	31817.5	25438.3	19430.3	25988.7	25429.2	25430.8	38341.9	27975.5	25310.6	29934.8
M263T378	21470.9	25078.9	25768.6	20070.2	21538.4	17193.7	18715.2	22843.6	29671.7	21074.5	26116.2	20677.9	21320	24433.9	31244.5	54429.4	57570	28663.7	23076.3	26273.8	24671.1
M280T366	163932	155504	151071	158301	179552	142725	150790	149396	152902	151711	189871	170702	161263	129946	177195	140147	149938	252457	144582	163872	170652
M259T82	2359.77	793.042	1143.09	2330.96	3847.2	3095.33	2396.19	1990.22	1363.03	2779.49	1036.17	3085.7	3870.2	4559.03	2833.15	1222.97	534.87	249.043	1961.67	2013.53	2018.2
M303T403	3663.14	2661.02	3401.68	3400.01	4110.29	3238.47	2822.03	4027.68	5307.26	4986.04	3065.6	6129.46	2726.71	7272.69	3800.68	5124.59	5171.47	4814.62	3059.46	3864.61	4285.06
M317T435	6088.33	5045.75	2759.77	12134.4	15794.8	13215.9	8830.85	7991.9	9292.14	7061.78	17408	7278.78	10324.5	10631.1	10764.4	9232.62	16991.7	24818.6	8302.56	9903.3	10742.2
M215T251	1596.9	1429.38	1509.83	1412.07	1346.34	1721.61	1266.12	1334.86	1336.38	942.26	1352.11	1662.94	1351.01	1273.98	1185.34	1235.65	1110.77	1428.56	1235.53	1291.27	1571.75
M152T171	1740.16	1517.54	1799.35	1528.09	1660.86	1664.71	1292.16	1637.49	1642.1	1526.6	1459.96	1821.28	1763.64	1649.4	1258.28	1587.5	1773.82	1699.83	1738.33	1906.38	1739.27
M135T377	142658	139888	114801	135688	145746	149579	131391	178097	167009	133569	333605	142234	173990	130481	151482	164343	310473	412398	182397	193091	199694
M148T86	14844	17707.3	22018.5	19918.3	22420	19206.7	22510.4	18550	20702	18319	18842.9	17132.3	19774.9	25311.1	16578	16496.9	17972.2	15996.1	25259.2	17010.2	19156.6
M123T156	4597.52	7937.16	5432.71	6591.25	7763.21	8856.3	5193.2	4638.42	7817.78	4844.03	5860.34	5638.5	5822.25	11517.3	5302.17	3598.86	4101.06	5254.24	5551.5	11321.6	7130.91
M123T103	6905.17	7358	6174.4	7818.17	8743.21	8701.42	10764.4	7376.41	6409.82	7645.43	6721.13	10507.3	11956.6	8640.98	7180.37	6232.44	4879.53	1316.48	7063.07	7023.43	8214.96
M250T185	1966.67	1848.37	2082.44	1983.39	1896.77	1667.33	1896.6	1742.92	2030.02	1980.59	1795.8	2490.22	2026.43	2097.97	1968.44	1633.54	1845.36	1976.76	1861.76	1776.7	1827.92
M385T464	6517.04	3462.34	4795.91	8283.22	8329.47	12320.1	8302.44	10275.6	9330.33	11385.1	4571.6	2667.37	5464.06	13335.9	9430.4	7138.43	9000.04	1895.69	2811.91	9795.12	5317.16
M154T64	11621.6	11935.6	13934.2	14191.6	11414.5	11706.6	11634.8	12364	12806.5	12242	13525.1	13813.6	12138.3	9899.31	9457.64	9737.55	10690.4	12658.4	10670	10827.7	11071.2
M164T167	2435.81	1804.82	1592.44	1589.6	1338.42	1318.78	1242.91	971.95	1181.81	1859.4	898.891	1432.95	2505.99	2505.75	1824.42	553.225	676.729	2012.92	1536.18	1159.39	1386.31
M415T392	3198.95	3569.32	5476.17	5555.95	3000.38	3128.18	2515.84	2965.68	4875.03	2533.93	3290.25	3342.85	2862.37	2927.22	3309.99	5930.12	4368.99	3862.93	2805.1	4913.08	3058.33
M151T208	1724.08	1772.77	1835.4	1951.39	1658.13	2184.72	1524.84	2380.81	1934.34	2340.52	2381.31	2367.4	1861.74	1552.79	1248.91	1476.04	2002.11	2065.01	1802.03	2078.45	1705.47
M192T161	3793.53	3157.17	4308.1	3999.37	4415.37	3083.88	3446.13	3576.22	2589.78	3535.58	4196.55	3514.15	2805.79	3958.68	3466.88	2893.88	3465.63	3806.11	2896.66	4542.39	2275.63
M309T390	92646.2	56548.7	317927	228406	182133	166763	168463	96970.7	22808.3	58271.3	192246	90214.8	72995.4	58944.4	136971	222208	244461	290141	145837	169497	166133
M165T156	48404.9	77985.7	45350.7	71500.3	83221.1	85476.7	60667	55954.7	57311.8	55285.2	54516.2	61171.7	65820.7	89524.2	57235.5	34800.7	41204.1	45948.3	57789.4	86375	68965.6
M146T163_1	18085.3	20037.6	19579.8	19659.8	18451.3	24757.3	23690.3	19635.5	15328	18384.9	20940.5	19100.2	18495.4	16453.1	18798.9	16962.3	15657.1	15404.5	18193.4	16757	17719.7
M146T66	16109.7	20739.5	15354.9	13567.2	16370.3	14550.2	11700	15438.6	16935.4	13550	13844.7	17543.6	11595.9	13809	15567.8	19659.6	13840.6	9798.32	15128.2	14881.4	14469.5
M120T161	185349	185529	177176	170619	171173	149271	154249	200944	147723	142458	146101	168015	185639	136943	143753	135376	134208	160702	126217	166195	157290
M251T253	1861.08	1739.23	1424.5	3120.32	2273.65	1744.33	2963.59	2112.07	1642.12	1685.64	2429.68	3149.86	1976.38	2077.6	2263.12	1306.51	1464.01	1324.61	2537.92	2253.87	1625.53
M197T72	2369.8	2238.61	700.226	2277.11	2264.44	2012.67	2088.92	2826.17	3381.74	2738.12	4120.97	3877.88	3738.52	2773.88	2838.01	2687.22	3182.53	3504.44	2082.48	2786.31	2408.36
M177T394	11817.4	12310.1	19562.3	18900.7	19083.4	16167.5	14494.5	9279	5030.66	7604.43	22871.4	9224.36	9700.23	6780.9	10935.7	15413.7	21205.8	24486	12183.8	16315.6	18307.3
M205T94	9697.65	12882.9	24687.2	13079.2	5797.13	3084.34	10711.1	19678.9	12813.4	9955.39	17172.8	7843.2	17952.5	6342.47	6658.1	18891	16936.2	10815.9	17755	8506.17	10446.2
M136T156	26384.5	39017.2	24412.3	36590.7	40826.9	45807.2	33268.1	28997.7	30361.8	27901	29110.8	33101.6	33869.7	46062.9	28466.2	17665.7	22033.6	22791.6	28609.2	44563.6	33492.8
M136T102	35536.2	36519.7	30867.1	39541.6	45877.4	43850.7	57733.1	42704.3	31989.1	33660.3	33311.3	54503.5	51736.9	47052.1	36616.5	28340.9	23017	685.279	37134.3	36751.3	41756.6
M179T248	4195.93	4530.49	5073.9	3918	4473.63	4166.01	3821.09	3849.35	3674.16	3711.22	5054.25	4470.87	4280.63	4520.84	4337.66	4325.27	4606.52	4926.48	4372.5	4568.76	4723.29
M153T159_1	972.509	634.646	405.013	461.835	362.281	0	588.447	807.641	267.86	565.284	977.477	1141.67	510.012	384.465	1074.9	806.688	1028.58	779.979	376.645	226.44	544.632
M153T159_2	3210.85	2329.06	2538.27	2647.12	4077.1	3420.73	2566.2	3769.09	7592.5	6688.03	5664.47	7818.26	8817.83	5376.05	5178.2	4280.28	3817.97	4379.79	4153.03	4865.16	4661.34
M355T378	6556.33	9032.68	13867.8	7303.8	6191.06	7470.3	5869.44	11618.8	13739.7	9046.57	18741.1	8717.98	6854.94	6123.89	19594.9	29654.4	22338.1	17692.5	10080.3	12643.1	10644.6
M134T170	3865.63	4698.84	3783.37	3643.43	3546.35	3698.55	4936.61	4147.52	4840.01	3214.37	2645.27	3101.83	3034.74	3374.06	2979.14	2655.35	2081.9	2086.41	3060.41	3367.87	3430.26
M162T171	2772.28	2736.67	4325.3	4024.28	4209.82	3179.84	2487.59	2864.03	2037.03	2995.34	1787.83	3472.51	4690.19	3272.07	2650.03	1538.39	2565.78	1152.25	3029.25	2715.37	3954.15
M97T58	8083.3	8191.8	7655.91	6925.74	7011.6	7057.8	4392.82	5247.74	7140.56	6018.74	6646.2	8149.48	6531.49	7198.91	7188.58	5968.07	5839.95	7057.27	5434.17	7833.67	7365.91
M332T191	91755.8	99664.6	22603.3	11333.4	3520.57	41914.6	89557.3	50155.6	20712.4	50487.2	57738.4	58669.3	25982.2	1202.58	5094.17	7958.3	28683.5	52633	35849.7	42301.8	37149.4
M165T102	71091	70122	56823.7	77576.9	90489.3	86362.8	116118	84647.9	64383.9	66283.9	64884.9	109219	101920	93116.8	70788.5	55997.8	44422.3	528.372	72548.3	73953.9	79427.3
M200T53	2836.65	4122.52	5162.11	3864.35	3290.3	4483.1	5020.73	4289.31	4382.74	3639.07	4317.57	4472.7	5032.22	4903.52	4194.49	4170.12	3734.66	2828.62	3903.19	4029.24	4206.72
M413T485	16799.9	16872.5	18330.3	19464.1	11623.3	9796.29	13923.7	16451.8	10477.4	12954.6	14448	15611.1	14173.7	14236.8	14274.3	19287.4	14513.2	11418.2	12573.1	11085.1	11553
M413T231	9956.67	9975.89	9960.67	7142.37	4999.67	4739.55	3375.38	6086.06	8764.94	5864.42	4138.75	3592.21	7932.89	7426.99	7614.72	5379.78	4556.74	4414.41	6673.25	4611.16	6180.25
M413T430	14625.6	9893.14	18089	18443.3	7988.87	22227.5	11253	10255.4	32363.3	11939.2	10401	9842.89	11776.9	11944	26201.3	12020.3	22282.1	9084.86	21317.8	12707.2	10826.9
M338T164	28848.1	25517.5	26343.4	51195.3	67042.4	61978.4	38496.6	36187.8	34027.1	34668.8	39344.6	51813.5	39793.5	26484.8	18905	4446.57	12572.2	16644.5	28590.7	32576.9	31882.5
M157T84	1815.71	2769.26	694.931	4184.48	6049.11	6715.14	3520.06	2969.19	2585.95	2442.23	13226.4	3593.93	4221.99	4730.5	6149.98	3849	9794.31	11745	5962.23	4983.08	4637.38
M226T195	26022	24698.3	22663.6	25607.5	19715.5	25416.1	23927.5	25709.2	23944.1	22180.2	22028.7	25003.3	27741.8	21977.7	18920.7	23301.4	21514.8	23775.9	23269.7	23107.9	29293.9
M562T347	16812.1	11724.5	15234.5	18033.9	15690.6	13854.7	18137.4	20276.6	15433.9	17345.9	17857.4	16420.5	14799.4	11403.6	15584.9	16647.7	16716.1	31415.8	26909.6	18202.6	16153.2
M562T334	5185.42	5279.63	4583.95	3747.55	4897.5	5592.43	5688.75	5019.36	4240.02	5999.66	5607.71	4758.64	4577.65	4250.38	5695.67	7068.27	6328.87	8851.55	5782.95	4844.47	4296.11
M70T65	51132.4	45378.2	53663.9	49445.6	55541.9	67367	66407.2	50306.4	28773.4	41912.1	45594.5	60623.3	61415.5	60372.3	46067.3	31505.7	29004.7	31264.1	46491.2	45018.7	47644.2
M510T390	28577.8	36588	49313.6	25383.2	33123	55297.9	50966.8	47413.7	45090.1	33617.8	82375	31739.8	50842.1	21671.3	57688.1	67987.7	70596.2	115994	57502.6	37338.5	27335.1
M510T492	2348.1	3190.1	3177.57	2856.33	2760.3	1681.74	2122.82	2045.28	1998.74	1859.18	3995.32	3127.24	2671.92	2084.14	2373.26	2281.4	2949.35	4102.67	2556.02	2958.88	2937.64
M524T303	216927	218737	216713	210397	280234	1.2692e+06	238836	249852	286238	277608	320438	232184	209407	230115	258661	321489	307452	359333	248083	242891	237646
M546T347	675821	619615	617099	705831	601112	604393	625599	883972	574886	599387	743149	616845	592211	511567	587018	705297	720901	748915	650993	681566	642266
M546T334	160115	182991	148197	145146	155342	153910	200146	137952	151971	167221	217599	142653	143411	122957	177050	230128	232136	269135	181228	174120	179510
M144T163	12364.4	12873.8	13995	12856.6	10180.8	14417.9	14792.3	12105.5	9710.18	10051.1	12138.9	11079.6	10482.8	11015.2	9729.2	9172.04	8574.69	10804.2	9667.31	11484	14180.5
M170T72	15944.5	14033.3	9658.04	13550.8	18306.1	10573.9	10035.6	10617.1	14617.4	14483.5	13622.7	13662.8	14814.4	16005.9	11934.7	13461.1	13168.8	13377.3	11416.4	12869.6	12626.1
M170T55	30177.1	34884.4	21788.9	29171.8	40270.1	27708.2	18127.4	30234.8	38802.7	36061.6	26722.6	24976.5	27579	30963.9	28095	30228.9	22672.4	23061.4	25790.7	29076.3	29349.9
M225T168	6675.14	5469.48	5305.64	6385.03	7114.27	7548.79	5941.62	5435.42	4936.88	8739.96	5487.12	6774.75	7853.03	9707.98	5535.47	3992.11	4354.88	4556.41	4626.03	6938.07	6468.56
M440T211	2532.26	788.918	518.207	3157.82	3893.81	3736.9	2337.46	2709.48	1381.66	2875.2	1868.86	2992.56	3949.17	3881.96	2865.44	1459.02	1684.73	973.571	2259.77	3113.18	2625.89
M146T178	16329.7	15218.3	10280	12736.1	12908.3	11166	9550.31	10691.4	10951.4	12178.5	9267.29	12617.4	15714.2	18695.6	14428.3	8661.42	7454.92	5164.42	10456.9	11471.4	12026.9
M532T317	56919.2	74861.2	46849.1	73951.7	77756.3	74921.5	71512.7	49688.8	42582	31548.8	54607.1	44816.8	45203.1	35769.2	35475.6	40946.5	44961.3	46203	44408.8	44721.6	49835.8
M379T372	5987.56	5551.56	8630.52	5090.07	3020.04	4714.77	4071.6	5275.89	4805.14	2946.57	9932.03	6906.44	8482.4	7305.59	8234.63	5861.05	7616.81	10339	4543.16	5934.13	5980.76
M144T179	784.109	997.316	1324.31	1542.54	1722.87	1686.54	1254.66	1180.41	852.706	764.922	1368.98	1821.95	1671.37	959.213	902.328	1343.84	1137.99	936.964	895.04	881.932	907.506
M130T48	7206.45	7476.13	8509.48	5789.53	4210.97	6739.61	8527.39	7341.71	5960.27	5996.77	8512.89	8622.95	7419.79	6303.33	6752.61	6245.88	5734.07	5616.71	6540.84	6541.11	6376.04
M307T284	3892.34	4211.55	12467.9	6657.8	7819.97	7271.19	4206.36	2343.74	964.217	1692.52	6293.26	3085.19	3654.28	1852.74	3833.06	5131.51	8166.86	6029.72	3898.87	5050.1	3977.3
M354T412	23459.2	24145.4	21597.7	28140.2	26826.4	21692	22402.7	55854.1	25250.6	21563.5	28912.6	22814.3	21660.9	19447.1	22850.9	20605.1	24177	23253.3	21508.5	28122.1	24081.8
M335T232	3512.05	3330.36	6336.45	5815.71	8039.42	3531.89	2960.08	5710.84	2589.39	4347.47	3853.56	4594.75	5429.42	6198.61	3755.72	2755.46	2486.1	2052.3	6061.3	3757.38	4695.05
M391T231	150008	132840	153486	94450.1	43204.3	27219.9	20346.1	45288.2	86444	64105.5	20462	18059.6	75387.4	114066	90243.3	59699.1	29752.2	23400.3	54872.7	62814.5	64844.6
M391T211	32828.6	43662.2	150988	110688	80687.8	49933.7	14014.3	56744	92572	55049.6	24279.2	32294.7	91406.2	187357	88116.1	54688.8	37347.6	16220	64630.7	71829.8	71081.7
M408T239	2000.65	2222.46	5193.64	3650.09	2932.63	1221.98	1726.9	2377.72	2661.91	2096.1	2018.85	1631.97	1723.25	2973.88	3016.8	2747.94	3099.19	1684.46	2541.49	1653.31	3045.79
M200T194	6303.47	6491.17	5584.8	6729.8	5957.35	4375.49	6477	4771.2	4971.52	4680.2	3977.54	6035.98	4279.41	4691.52	3745.68	4655.68	4214.48	4954.94	5352.26	5585.78	6306.51
M159T172	2748.38	1237.62	983.382	1988.14	1266.26	1273.37	1469.01	1135.54	1632.53	1517.86	1089.55	980.876	2719.74	1813.92	1224.05	1236.79	1340.61	2265.37	1945.15	1341.84	6040.36
M159T163	10078.6	9027.61	9051.33	9257.78	8655.52	8278.81	10557.3	8594.21	5044.23	6133.57	9904.38	9106.13	8945.15	7072.57	7685.08	5984.01	7776.63	7203.59	7439.76	7483.75	8839.19
M159T159	1226.75	1674.85	10264.6	1318.57	2873.16	1585.92	1670.71	6784.8	1044.49	1507.84	7853.56	1325.87	2163	2406.46	2108.27	1413.52	8211.34	17561	3353.76	3950.42	3036.91
M72T85	86169.7	138754	115797	94759.8	66822	87256.3	100722	91617.3	68897.1	70783.9	100794	96921.1	84907.8	66832.5	64338	68067.9	78241.8	93889.3	92394.6	92036.7	89459.8
M194T429	40223.1	39240.9	40769.2	39815	159034	39553.7	37438.7	42470.1	166315	38096.5	43463.2	48711.8	85965	39466.2	45391.3	39686.1	38538.9	40753.2	36003.8	42264.9	40190.9
M779T487	4918.43	5632.52	4739.6	4288.07	16325.8	8800.44	4555.97	4596.36	6959.51	5522.14	4866.05	3746.44	6249	7279.28	5578.36	6256.64	18872	20715.3	16089.5	6347.22	4800.88
M235T306	14735.7	18371.3	16284.5	13836.5	12759.6	15709.5	12427.6	12235.8	11072	13842.1	13839.4	14025.7	11907.3	14281.1	12648.5	13206.8	13404.3	14116.1	11980.8	13402.5	13183.2
M355T211	58011.6	79950.4	277016	217159	156456	89447.9	18294.5	97405.9	157429	99198	29710.4	42668.8	166904	310201	168561	96978.9	65116.1	22862.8	128301	132584	129841
M355T198	11236.2	16753.8	20452.7	13386.4	6947.25	5239.07	2177.91	8107.68	10614.1	8936.9	2557.84	2658.12	14064.5	24866.9	14731.5	7023.87	3416.78	4028.03	7448.62	8638.12	7127.14
M508T323	126441	144980	89766.6	109975	114154	118946	106494	107758	107715	109560	181232	122454	117217	117167	124080	120092	172827	252866	118454	132169	125381
M508T370	17538	16088.3	20352.1	21227.3	25588.7	18683.5	14971.9	23348.6	17829.1	16419.6	36291.5	13881.8	16517.1	19734.9	20903.4	22471.4	34542.9	53698.6	23318.3	21073.5	19264.9
M194T159	18472.2	17985.9	25037.9	18191.5	19191.7	21120.4	19395.6	23224.6	18130.3	18783.4	21240.6	18391.5	22025.7	20333.2	21401	18658.4	19840.3	18805.6	20281.8	18381.8	22782.5
M319T467	27449.8	21442.9	16655.8	38870.5	55077.7	32864.8	19131.6	42927.8	59258.2	44050.7	195201	25226.3	36391.8	42235.7	47795.6	53988.9	201107	390093	62581.6	71033	74010.2
M336T467	1268.53	1375.77	57152.8	1699.85	2552.88	2040.77	891.314	50098.3	3043.46	2508.44	6149.63	1604.37	1801.27	2262.42	2461.3	3047.63	7141.19	44440.3	3158.52	4002.06	3389.99
M336T415	139768	116259	391085	287995	315543	279127	261423	142274	30340.8	98521.4	379490	123360	93264.8	83650	152363	220165	371803	511861	199573	234684	235978
M216T192	2660.25	3417.73	3269.15	3088.9	3431.1	3339.69	2792.15	2785.39	2732.67	2672.33	3292.96	2749.48	2867.95	3333	3554.43	2505.2	3465.19	3418.73	3336.36	2960.26	3172.21
M114T170	4999.22	3956.15	4467.74	5223.4	4316.25	4524.24	5126.54	4234.5	4734.16	5346.01	5087.13	3878.95	5400.09	6307.56	4981.78	4595.17	4448.29	6336.79	3834.36	4390.81	4484.54
M180T489	2487.89	3160.29	2858.32	3042.69	1800.18	2562.99	1889.54	2711.62	1512.6	6587.29	2859.13	2393.42	2549.2	1999.74	1899.39	1772.63	8010.95	921.098	4719.7	1692.84	7356.09
M180T484	19570.7	9189.52	16860.8	11709.3	13800.8	13086.1	15557.4	12060.5	20043.9	9415.89	11612.4	12115.9	18649.8	13915.4	13342.9	20382.6	14518.7	11317.3	11589.7	16905.7	8330.7
M180T86	3350.42	5835.93	2300.92	3635.41	3803.07	3299.76	2682.18	3184.32	4598.03	3970.39	3837.27	3032.14	2906.62	3855.9	4053.6	3236.99	4188.13	6287.34	3062.83	3465.94	3409.43
M205T163	372995	349774	401969	401559	333262	376717	449686	363964	253333	324947	356034	399876	354670	291466	301861	288252	320437	301765	300939	338420	356317
M227T163	14260.3	13000.8	14622.5	11919.3	12035.8	13229.9	14714.3	13540.7	9590.74	12136.7	11187.4	12533.7	11170.4	10372.6	10101	10485	11075.8	9263.51	11656.1	12049.9	12207.6
M228T335	18419.1	15383.2	18181.1	15506.6	20904.3	16351.9	19420.9	16515.2	17009.9	15903.4	18776.2	17071.5	21858.4	15615.7	23236.4	18076.3	15424.8	17975.6	15743	16643	18244.7
M109T178	11773.3	10059	10096.1	9903.42	9224.21	9700.91	9430.91	8990.58	9919.73	8850.94	12543.4	9072.58	12230.7	18616.6	8912.24	8711.39	9688.03	9137.92	9032.16	9666.11	9375.2
M190T490	5914.18	7170.7	5131.35	5140.09	6932.43	5068.25	4296.09	4305.54	3452.03	3288.69	5718.04	5333.16	5042.51	4580.25	5539.89	3477.61	4700.69	3244.96	3200.92	6151.14	6454.59
M158T85	34602.3	45870.3	30375.2	38728.8	46485.7	38676.3	32801.9	41387.8	55607.6	48627	44676.7	43457	47823.5	45755.1	41795.2	56973	43856.5	35608.4	40306.7	41933.8	42424.8
M165T164	7693.33	5219.97	3399.52	2529.03	814.789	1152.17	1727.46	2395.03	15531.7	2955.65	1356.86	1533.48	1897.02	15983.7	1469.36	949.602	1058.01	952.421	2724.47	9954.18	8646.31
M149T186	16367.1	19954.3	22751.1	23769.9	21282.1	21256.2	22115.6	21056.6	15938.4	20073.6	47823	24123.5	23075.2	21418.9	21596.5	24259.5	46654.8	82978.6	8789.45	9301.81	9587.77
M232T162	7336.81	9743.55	5744.28	5307.18	4743.33	4384.65	4429.8	5457.45	4824.4	4996.88	6345.93	6158.11	5362.58	6150.49	6156.13	4470.38	3364.35	4989.95	4193.92	4882.83	5563.95
M211T249	34447.7	4152.66	18215.2	24971.6	33394.8	61690.8	72282.5	51994.3	24267.5	42014.6	26975	40296.6	40974	43196.9	42410.3	29447	23802.6	11379.4	31369.9	32228.8	32120.9
M291T445	3160.96	2279.02	1712.47	3600.49	5438.79	3599.24	2864.17	3129.44	4412.32	3891.49	5587.61	2591.57	1595.63	1566.32	2828.31	4530.53	6048.3	7834.48	2727.1	3753.32	3091.66
M219T391	5538.62	5101.27	2245.28	3195.47	5740.97	3498.29	2264.02	4907.16	6412.8	4537.73	4697.5	2819.72	8141.94	1731.84	2903.57	4633.71	6321.68	7997.4	3865.47	5056.94	3779.44
M205T362	195992	112005	101015	98838.1	100381	94491.7	176694	103262	131593	79206.2	274893	92327.4	101577	84661	100376	100845	133718	158408	186941	107777	111777
M101T190	3223.38	3826.49	2234.5	2854.9	2850.75	3007.6	2310.15	3235.32	2224.8	2496.52	3528.41	2766.65	3089.76	3511.16	3130.37	7359.2	3280.31	4730.22	3188.51	3033.83	5060.18
M431T324	29900.1	17088.5	20482.1	26157.2	24895.3	27986.6	15902.9	17042.3	22937.5	17320.8	27628.7	20744.3	7426.91	23561.6	25117	25676.1	17972.3	22988.1	6150.43	29135.9	15349.9
M299T330	21817.9	24204	12533.7	16244.3	15830.3	33261.1	24506.4	18932.2	14229.5	15867.9	17654.4	14038.3	22955.2	23524.3	16512.5	21248.2	30743.8	26735.3	25468.1	29777.3	17884.8
M283T161	2099.32	1700.24	974.425	1989.39	1417.19	1936.8	2217.97	1948.44	2065.62	1872.68	1455.58	1885.92	2314.45	1896.23	1818.34	1415.57	1555.22	1528.89	1765.25	1885.31	1780.2
M151T87	1893.69	1993.04	1293.01	1490.82	1148.75	1707.11	2066.92	1592.26	1492.42	1222.38	2145.21	1910.81	1731.45	1922.24	1539.81	1508.22	1835.16	332.238	1665.71	2320.84	1801.25
M175T86	8808.6	3578.65	18604.4	10407.5	4416.23	5388.22	5042.81	7402.35	7471.11	9337.42	5437.63	11090.5	8066.56	4709.76	8322.71	8800.05	5050.95	3243.57	6118.63	6108.86	5452.08
M391T223	216334	340894	310931	199001	90681.9	67564.1	13275.7	94763.9	149921	93172.8	46647.8	33343	120432	170790	151006	87850	70860.8	45279.4	146811	155168	157276
M391T263	40747.7	72370.9	125762	80917.4	30627.6	17901	2581.25	18871.2	31471.5	25028.5	6877.14	9517.76	46478.1	72721.2	56970.5	23234.4	12501.1	6148.79	42011	44915.7	47466.5
M437T223	827282	1.27293e+06	1.25698e+06	836569	410878	295380	56200.9	415191	642805	375003	184911	145968	537376	700720	638545	373573	302178	204173	614616	609577	640465
M437T263	173981	288915	543926	330887	119974	72440.7	11215.6	80811.4	135900	103372	28746.7	36316.8	204766	340971	252510	102802	54849	22885.4	167264	199159	184596
M453T211	233218	321452	891065	760240	528537	346942	79016.8	410966	529458	373397	133714	172067	590134	959792	611370	392021	251384	97057.5	422890	497223	529645
M167T86_1	1355.85	1033.48	1442.67	1354.27	1350.71	1860.65	2050.73	1576.66	1309.37	1546.96	2592.21	2040.74	1521.62	1366.28	1736.53	1908.28	3115.07	3960.02	1203.13	1471.64	1383.57
M167T86_2	4172.99	6769.64	4565.81	3018.54	2128.25	2383.84	1736.48	2494.11	2171.68	1910.07	3167.4	1655.87	1671.96	1716.45	2409.17	1824.05	3384.58	4349.74	3164.64	3218.71	3042.6
M203T164	129576	141915	136062	125426	133919	164256	156118	131717	101360	116010	133655	137276	120714	111290	125012	110516	110751	135216	131731	122392	127381
M257T222	20619.3	26429.2	20121.5	20273.3	15682.5	16015.2	22774.5	16704.8	21139.7	25414.8	12412	16231.4	21863.2	24466.1	18645.9	16680.2	14614.3	14818.8	14653.4	17363.2	17836.3
M387T68	1600.1	2144.78	969.991	2019.43	1180.62	184.427	669.24	2335.17	3347.9	2042.24	1357.55	999.384	1120.87	1370.85	1948.84	3121.18	1944.56	799.915	989.149	1102.15	2262.75
M283T483_2	13144.7	8804.33	10041.9	14430.5	15646.8	10776.1	8556.17	16793.2	20064.2	15549.2	15083.7	9811.21	10060.1	7468.5	11965.4	18326.2	22272.7	25638.2	11598	12483.2	12978.1
M327T326	2398.65	2387.18	2132.63	2831.6	3017.26	2622.92	2062.01	2496.37	2978.44	2793.14	2210.01	1999.56	2826.4	3003.66	2358.96	1849.83	1525.73	1519.63	2100.41	1852.66	2477.6
M746T297	8256.81	12310.4	10788.4	14865.4	4858.48	11549.4	17363.6	6449.11	27346.7	86656	9222.9	1456.42	9658.77	8536.1	9164.36	10563.9	10652.7	6372.94	5889.17	6994.6	11114.6
M748T492	3398.64	8504.96	1641.93	1543.9	1147.39	3513.56	3732.71	4001.89	5910.21	1344.98	865.766	4027.35	2444.4	2778.52	8879.99	17433.8	438.856	426.345	538.261	3288.42	2351.28
M199T163	5353.72	5402.19	6185.53	5274.24	5177.11	5698.7	6024.17	4633.68	5659.22	5565.15	5311.53	5717.89	5242.78	4749.86	5617.43	5482.96	4927.02	4632	5989.26	4812.76	4859.3
M201T186	7003.2	5018.82	4846.39	7353.04	3715.03	4072.25	1222.84	4352.64	5101.85	3456.01	3519.63	4500.75	2884.01	4613.51	3894.22	6663.51	2695.68	6871.48	3504.24	3501.49	3660.59
M305T417	5725.25	7111.55	5622.42	6687.51	5428.13	5930.1	4719.55	4267.4	8368.5	4378.56	10494.4	6121.97	8907.45	5221.66	3335.37	12046.5	11401.9	15743.1	5618.16	10485.6	8081.14
M383T158	12475.5	8008.79	5237.48	11475.1	14249.2	16074.5	23889.6	16675	7709.32	7215.14	15732.9	19818.6	17966.1	10986.9	9278.96	7368.09	7373.26	10050.3	11468.8	9316.34	11037
M297T385	4592.92	4615.86	4330.31	4333.59	4281.52	4281.48	3260.58	4005.26	5128.52	3588.37	4130.76	3810.65	3968.14	2896.3	4963.47	4279.89	5676.85	4711.49	4575.61	3725.47	4320.37
M297T348	20837.2	9398.05	9375.55	5579.12	2729.96	10498.8	9425.53	17094.9	6893.48	13882.3	8087.95	13489.8	5433.85	4882.36	16284.4	17599	14271.5	9635.28	19887	7742.58	6158.53
M87T77	6321.66	6332.99	7486.04	6171.2	4542.43	5788.08	6567.14	5285.06	5441.57	5465.94	3789.52	6008.52	5548.53	5332.11	5106.69	9844.71	1682.28	1505.79	8342.22	5490.83	5578.5
M128T87	10693.6	11743.8	12227.3	13387.6	14146	14133.5	15523.7	11933.6	11993.3	10502	9844.89	10969.7	12605.2	12297.3	13963.9	11524.7	9050.95	6902.07	12961	13655.5	12776.3
M128T136	9670.36	3823.8	8635.45	10452.5	8573.5	8926.15	7062.97	7405.6	2845.71	3763.04	7632.73	7978.58	6865.27	3961.03	7233.86	7831.58	6750.94	6880.95	4391.28	3212.81	5606.07
M189T169	20875.3	27429	14043.5	11965.1	9799.21	7263.32	4634.15	14626.6	22451.8	19121.8	5659.17	5369.79	10587.5	16159.5	9844.9	5409.64	5879.32	5843	10225.9	10579.6	10546.1
M189T178	6222.51	9369.58	7235.92	5089.61	6648.57	6978.35	8103.12	3545.91	3745.72	3777.77	2219.13	6949.27	3960.84	6617.69	4945.18	4912.99	10087.5	5901.51	3487.35	7332.09	3527.7
M349T204	1196.87	2095.06	5636.89	4386.04	1650.4	1050.88	1510.4	1652.55	1397.77	1116.06	1138.34	1128.31	2224.07	2174.57	1211.25	1101.76	1089.89	929.615	2442.91	1744.04	1274.06
M335T303	7066.83	10270.6	10370.3	7307.07	1965.24	1400.29	1702.16	3950.87	5141.76	4811.78	3322.8	3185.82	2721.37	3317.76	4939.23	3005.59	4500.76	3234.66	6089.17	5277.93	4605.85
M254T171	4291.38	3613.21	5067.41	4156.87	4453.9	3620.29	3741.51	3953.12	4596.25	3457.08	4392.96	4250.04	4460.77	4552.22	4326.34	5800.63	4935.54	5282.9	4225.65	5228.73	3655.7
M395T235	1735.91	1884.01	4700.61	3036.2	1871.75	1960.63	1762.48	1689.7	1916.81	1481.11	937.587	1419.84	884.134	1722.1	792.954	965.84	522.41	2636.74	1031.65	1113.64	1196.16
M534T359	4144.06	5054.3	3236.41	3957.87	4569.67	4201.23	3745.46	3952.58	3771.63	3483.32	5889.04	3663.13	3623.22	2973.91	3670.08	4444.17	4767.1	6137.57	3858.97	3671.83	4766.78
M396T306	5129.11	5914.26	10700	10122.5	9539.2	8889.63	6932.45	4880.17	2613.12	3382.71	9948.19	4420.09	4001.84	3367.16	7833.96	11211.8	13930.8	18759.9	8014.22	9071.46	8759.2
M213T250	2783.34	2882.1	3342.35	3022.8	3140.21	3201.13	3338.76	2505.04	2844.06	2440.69	2839.14	2870.51	3299.74	2769.8	2424.22	2139.69	2478.69	2216.97	2176.03	2514.64	3023.12
M269T168	4427.58	4454.49	2749.3	6065.14	9358.59	6885.48	2323.59	3338.66	3274.82	3147.42	3392.69	4008.18	4583.42	6142.99	3806.97	2341.56	2162.53	2216.02	3642.61	4239.38	3905.42
M173T170	20136.2	29457.6	11450.2	11931.7	13557.8	8364.61	3918.87	8545.32	13315.8	10249.8	3604.76	2216.74	4254.63	5518.96	4097.03	3781	4007.56	4809.68	8915.77	8838.26	9091.71
M192T175	111268	119149	90301	90473.4	84021.5	91400.7	87868.9	97433.7	110301	92298.2	71845.7	77344	82940	91944.4	84220.4	77162.8	69106.4	58921	80090.4	82415.3	88691.6
M238T166	2289.99	833.957	880.923	1470.59	1826.06	2290.97	2499.51	2046.09	1899.8	2508.36	1359.01	2134.22	2631.32	2635.21	2332.2	907.284	1163.76	995.96	1552.91	1928.24	1517.78
M277T168	2127.73	2104.83	2998.11	6757.76	6919.29	5264.68	1832.74	2831.26	3777.33	2227.01	2141.57	2422.2	4374.66	6936.17	4443.12	2492.99	1992.73	2163.83	3508.73	4017.39	3721.83
M851T490	10948.3	11537.6	8019.9	5293.46	10138.6	11454.4	8840.74	9644.94	12766.7	19640.5	7646.53	7439.65	7287.43	8928.77	15937.8	8057.81	18421.2	19086	26231.9	8913.85	10128.8
M853T281	17233.2	11730	18657.4	16571.3	14243.3	43910.7	18427.9	17644.3	6193.62	8369.48	13710.5	16755.6	49411.9	26001.8	6428.21	7228.73	16723.5	8513.8	10048.1	19347.5	15021.1
M853T339	35845.6	23363.1	36593.2	38557.3	59193.3	36933.7	43790.9	31309.5	15303.3	25140.1	141630	21567.3	42266.3	264762	14917.2	16671.9	50490.2	22524.3	28149.9	191206	40433.3
M825T489	3474.62	6123.06	6104.87	5159.63	3897.06	3978.4	3365.12	3261.19	4030.37	1020.38	1591.53	4904.46	4219.61	3326.44	4228.08	5448.74	2046.15	1908.5	2843.08	3545.26	4233.12
M853T490	11135.5	9912.36	12578.6	13206.8	13048.5	14093.2	17703.1	20372	3975.58	5577.82	12039	11303	16318.7	15966.4	5058.07	4159.2	4950.73	6042.94	11031.7	13853.9	12183
M877T350	5871.34	5360.65	3224.79	2778.25	4266.28	5567.32	5258.09	6714.5	6438.9	9905.09	5270.76	7552.26	5763.59	4657.5	6627.22	9207.79	12244.5	8552.1	12500.5	1689.11	7289.22
M879T489	3630.17	2705.44	2876.09	3200.8	3396.63	4274.53	3356.17	3586.8	3243.64	3118.75	3380.74	3860.87	3837.51	5649.06	4248.69	5229.61	4147.95	4637.38	3507.48	6560.83	2903.02
M879T350	5583.58	11960.7	8884.13	9892.5	9859.15	16536.7	13641.7	10128.4	15576.2	10598.5	10256.8	22055.2	19806.8	11228.2	11547.8	15799.2	13775.2	17497.7	9565.62	9181.45	16564.4
M829T339	21666.4	36042.1	103100	29318.2	35190.3	26684.8	33611.6	30447.3	19607.6	58379.2	27447.4	111134	27929.8	24551.8	20477.5	22526.8	23459.8	21806.8	22797.2	40743.6	23511.3
M801T350	6562.27	18573.4	6398.86	3436.77	13401.6	5512.71	9776.18	8413.38	8811.58	9319.59	16305.9	11061.9	12842.1	14283.3	16234.7	2384.75	11023.4	11578.6	16377.6	15189	9495.34
M803T186	7744.25	10356.7	13924.5	40157	31806.5	12817.3	24174.8	44840.8	23817.3	33641.9	15115	11495.2	5255.12	48683.1	68467.2	62361.6	68501.5	28475.5	17361.9	15022.1	37710.5
M803T235	16451.9	8957.91	15099.3	35587.9	3075.21	26488.8	55672.4	38777.4	47539.4	58199.8	50171.7	39373.1	35154.5	24009.7	42981.7	52559.3	42260.1	39707.4	36939.4	38414.4	29615.5
M803T428	13555.6	7712.6	14425.4	11089.7	15036.7	27198.6	19272	26297.2	32484.1	24630.9	13565.4	14051	7479.91	30697.1	14521	65217.4	28724	25423.7	34827.2	19100.4	43951.2
M827T237	15928.6	12935.1	9905.71	10470.1	9364.13	13551.8	12456.1	17694.4	10796.6	9101.5	23577.8	12090.5	20009	17113.9	6234.46	6172.09	11366.1	12673.2	2454.3	15548.2	11655.9
M827T187	10365.3	14529.6	13068.6	11299.8	9829.12	13732.6	4143.61	12581.9	15428.4	7638.88	8202.19	24923.3	14261.7	20155.6	7863.97	6930.28	12590.8	12136.6	26041.8	9590.61	8809.65
M805T337	23083.9	20450.9	25740.5	28095.8	62122.7	48177.1	20425.7	17011.8	18540.8	19790.4	27151.6	38196.4	27948.4	27696.8	46209.6	15190.6	21865.7	17253.1	17991.5	17897.5	22744.4
M763T492	739.375	425.831	735.307	581.323	542.333	808.351	1129.97	815.201	642.778	2481.61	648.217	820.855	605.468	1037.31	963.837	1391.76	1594.42	3096.04	6632.98	532.549	963.463
M187T179	97381.1	2543.57	2649.09	3606.63	2787.2	3406.27	3160.61	2622.21	2802.81	3809.19	2888.56	2573.3	2494.23	2430.56	2817.27	3047.99	2813.28	2390.97	1860.18	2719.23	1158.61
M187T177	89652.4	115292	133575	93517.2	45688.9	53839.7	57670.4	71264.8	78631.1	78300.6	45477.9	43532.3	52923.8	65352.2	59733.2	57658.7	50961.7	49615.1	67599	69804.8	71028.5
M283T172	186666	188950	185201	165187	149635	142340	136437	175142	189586	186696	157396	163526	183384	178604	162199	130102	125566	109273	137472	151250	149999
M851T336	74334.1	27402.9	12840.8	15678.8	24537.7	29770.5	40384	35888.6	26839.2	326453	24716.5	26756.2	31641.1	39561.8	57159.4	176220	51981.6	93834.2	221679	107493	15280.6
M851T365	50486.9	78670.3	37951.6	38371.2	31135.3	83142	103355	66485.8	77232.8	517993	67899.9	65970.4	43239.5	93472.6	121264	40732.6	186326	488717	121526	12922.2	77222.9
M853T363	66808.8	36641.2	85787.2	85827.4	61192.6	50902.8	103540	71989.7	33955.7	52006.4	31820.5	32801.3	181844	44859.6	18597.7	31748.1	29157.4	52831	59851.4	208650	185599
M855T347	34410.6	30394.7	43031.1	46967.9	46578.4	77078.9	16204.5	43171.3	14753.6	12152.3	46075.5	58179.4	84861.9	24586.4	8783.1	12633.6	6988.44	11573.4	28020.4	20161.9	27041
M825T340	17350.9	46101.9	25945.2	140101	63689.9	28882.2	21046	18467	19412.5	3092.1	7035.12	40249.7	32462.2	25375.7	27067.8	9258.99	28456.3	19459	23659.9	25427.8	23669.1
M827T282	30178.1	15570	12634.2	12633.2	33541.4	16899.7	37478.8	33240.3	15393.5	17725.2	14145.5	17994.9	20598.2	23520.1	8817.25	11651.3	13692.9	15179	15653	19803	21002
M827T310	37478.7	35118.6	26652.9	28430.6	42708	43830.7	15139.7	93671.5	41467.2	37131.1	35450.7	46299.1	57350.5	47162.4	22893.3	30809.8	29863.1	33968.7	9152.59	55033.5	44463.9
M827T490	18942.8	16713.5	7295.32	13818.2	12986.2	14163.7	15098.5	20996.4	7418.6	10876.3	12696.7	13409.3	14413.7	13581.4	19093.1	13624	9262.4	12873.6	14465.2	13982.1	16478.2
M827T338	57485.9	49574.8	34728.2	41768.6	49401.6	58600.4	67601.9	114583	32468.1	49856.5	166292	197353	278569	74003.1	32752.1	34872.3	35651.9	46067	47135.9	67594.7	52555.9
M827T368	136921	248504	150895	228748	261853	281647	335733	551505	87861.9	43308	258045	301130	189528	64139.9	207697	76223.7	174565	242444	73820.4	265977	287920
M831T339	28687.7	20804.7	26791	28461	32933.4	19415.9	41098.5	24367.3	14427.1	15456.3	29299.3	19405.7	17719.7	15609.3	14892.3	13872.6	15519.7	15996.2	14468.4	17092.4	18180.6
M803T276	22913.5	12310.6	73157.1	27097.8	18945.6	17701	31259.9	23134.5	27559.9	37724	18584.1	19907.7	22297.2	23228	124247	32230.9	38038.6	25482.8	28426	25537.7	30209.7
M803T490	19720.7	14618.2	24581	25100.1	21578.5	24004.9	28495.7	23788.6	38150.5	29057.4	24290.5	23126	19293.9	34916	22707	29034.6	36164.1	30043.1	35860.8	25262.5	25397.2
M803T311	46444.4	31578.2	61340.3	59264.5	41717.3	49296.3	92583	52581.1	79779.9	87780.3	57501.7	60199	53225.6	81435.2	110563	87514.1	97244.6	98484.1	85331.1	67236.2	59984
M803T327	192679	41592.7	94397	196656	76825.4	73970.9	127171	177012	117154	162234	81604.9	89092.6	207806	135854	163956	131135	167047	102444	86371.9	100129	77666.9
M255T428	16093.6	14403.2	11744.5	19894.4	26365.2	15963.6	10976.6	19035.8	28303.2	21979.1	16776.4	12933.1	9824.46	9286.16	16021.4	27218.1	31784.6	48939	14931.3	20339.8	19340.1
M253T389	5680.39	7589.33	2155.47	3794.53	6061.23	4103.1	2756.65	4329	7511.46	7410.73	7873.01	3054.28	2099.65	2092.35	4275.73	7635.35	8008.22	10967.9	4732.34	4671.9	5554.43
M326T164	5463.45	4850.2	3318.98	5339.53	9201.43	7307.11	4167.27	4870.04	5255.13	4986.28	5942.83	5281.2	7048.94	7610.68	5883.69	3232.97	3040.11	4537.78	4458.2	5021.77	5377.34
M131T59	6463.8	10345.4	6085.54	6343.71	6483.77	7848.15	8090.23	7919.83	7784.38	6163.2	6717.35	7918.42	8313.72	6968.1	6967.82	5666.67	5201.73	5755.4	6451.04	6691.8	7264.21
M281T436_2	67791.8	42200.9	33050.7	64233.3	120492	64704.6	29606	79252.5	134239	125998	104969	42447.3	30084	28018.8	63740.9	95736.6	95514.2	123493	55724.7	73213.7	63618
M327T436	4502.26	2773.56	1378.77	2984.98	4222.8	2911.53	1224.46	3524.88	5922.58	5167.19	4205.68	1788.78	1253.33	1079.64	2939.21	4043.68	4408.32	5315.56	2595.66	3273.25	2602.46
M313T303	24919.6	35890	40098.3	28199.6	9907.46	7287.23	5086.05	14144.8	22581.5	18114.9	12560.3	9722.61	10848	12171.6	9873.74	13621.7	14210.5	11641.2	16510.6	16964.6	16205.5
M242T195	44633.1	44035.8	35944.1	38700.1	45725.6	47341.4	42963.4	44480.3	45266.5	44168.6	48332.4	45280.4	45196.2	40249.4	46493.7	45989.6	45724.4	49202.4	47095.9	47662.8	46825.4
M338T375	1154.94	745.959	1280.49	1174.49	1627.11	1074.12	382.224	1219.87	2330.51	1756.79	1395.4	780.551	771.111	656.25	839.597	1159.12	1336.47	1592.73	1041.99	997.773	1292.45
M147T162_1	5501.25	8484.63	6636.38	4347	5119.84	5525.27	5319.76	5172.51	4946.2	3968.54	5436.08	6170.25	5092.8	5058.95	5315.14	5218.64	4865.44	4474.1	6539.44	5247.6	5644.78
M147T162_2	3440.76	2607.39	2439.63	2941.28	3047.47	3770.48	3356.91	3036.61	3116.22	3016.03	2908.26	3190.54	3999.07	4563.48	3642.71	2155.58	1950.03	2732.45	3103.41	2778.49	3214.65
M194T248	9558.17	9089.24	8399.11	9740.44	8379.18	10170.6	9941.16	9041.47	10507	8725.31	10002.2	8825.16	8124.63	9114.56	10121.7	8485.91	9776.36	12726.3	10996.2	8494.4	9144.92
M186T171	22375.7	21699.2	24021.1	23581.4	25068.8	22685.6	22659.7	20961.4	22646	22473.2	25366.4	23600.5	22557	23363.2	23547	26179.4	23885.1	26876	22919.6	23461.4	26746.9
M377T248	3034.34	929.19	2333.07	3292.92	4681.91	4643.83	3996.39	3712.86	3746.63	3298.82	2698.99	2780.07	3788.36	4018.87	3459.49	2631.62	1762.53	881.1	2951.77	2706.79	2900.96
M250T336	12314.6	11767.8	13561.6	12350.8	14567.3	11578.4	13684.4	13715.8	14298.3	13848.3	12497.7	11948	15045.8	15125.2	11398	12794.2	15214.5	13814.5	13159.2	14807.7	15168.1
M173T74	9582.91	10299.6	2752.18	7440.91	11192.1	9375.1	8169.81	13385.7	16976.5	13470.6	10704.1	20742.7	16704.4	12186.2	10189.8	9704.24	6527.34	5340.92	8677.82	9271.7	9179.16
M308T63	11769.7	22197.1	2557.86	2340.78	1690.13	1869.28	1865.09	1403.15	1316.55	1586.57	9697.25	1935.36	1662.92	1670.43	1646.16	2322.52	9912.87	19270.5	5952.64	6012.99	6694.01
M158T171	10292.5	10169.9	8864.82	8994.58	8965.12	9218.61	7890.92	8323.48	10917.7	8305.27	9903.5	10539.9	9470.53	8781.72	8990.89	6919.5	7985.62	8648.38	8819.48	8330.83	9005.73
M193T218	4536.83	4742.55	3668.43	4344.41	4910.57	4519.35	4640.81	4281.69	4971.18	5000.49	3766.72	3033.34	3967.28	4277.28	4063.75	4738.8	4081.4	4082.4	4244.85	4385.56	4645.83
M355T428_2	165225	139120	122032	207378	244771	155878	103697	196732	258416	210880	196655	143162	105503	91682.2	208605	277049	326245	332865	183613	178753	172388
M520T284	8426.34	16268.1	16607.6	10987.2	8477.64	11157.1	14246.7	15020.8	11652.1	12838.3	10282.2	24344.7	9091.5	6099.12	9717.01	12214.4	12037	13066	17698.5	10402.4	9469.65
M522T337	9307.56	11254.5	24747.8	18101.9	8796.84	10428.8	12289.8	5455.99	4214.38	6996.56	21059.2	20365.1	11752.9	8968.14	19793	15773.8	20963.4	17889.6	13039.3	13473.3	15002.1
M459T176_1	1127.82	1512.15	840.999	1350.35	1447.63	1122.04	1733.2	1307.91	1260.62	649.044	712.672	989.172	1822.95	1443.97	1263.13	518.466	1331.32	1072.76	933.192	927.194	943.295
M617T287	2267.57	552.084	390.161	2441.56	6698.02	3462.44	2226.31	2147.77	1302.77	1132.61	2133.9	3080.49	2534.83	2757.31	2282.83	1493.9	2723.56	3197.13	2073.68	2171.62	2620.25
M619T344	32268.7	24759	17770.5	36140.9	43694.7	41761.4	28550.4	35226.7	43449	34336.8	89354.5	33223.8	48281	53220	55384.5	50095.6	92591.8	153588	54969	56692.1	43296.1
M621T492	1442.69	1194.92	320.826	812.351	1639.88	1569.19	1192.12	984.432	1061.69	968.707	3211.58	851.536	1029.71	1446.19	1698.5	1338.53	2980.88	4339.23	1307.2	1620.54	1449.31
M595T492	1392.22	1017.39	567.159	2272.75	3902.64	3019.53	1576.32	1460.21	1047.56	1136.8	2126.63	1452.34	1668.06	2075.49	1337.36	918.286	1787.48	2396.82	1518.65	1797.46	2254.02
M595T345	22506.8	17010.6	13894.6	50016	70894.2	50784.9	30884	30332.9	23577	25224.1	52269.1	26410.2	37083.5	42807.1	34741	22422.6	39678.5	53324.2	34017.3	36258.9	37464.3
M597T491_2	5189.26	4735.71	1971.09	7757.77	11841.8	8789.54	4813.42	5879.49	6683.51	6524.89	11447	3441.66	5177.92	5604.45	6285.46	6106.94	12025.9	18277.2	6416.58	6718.12	8069.82
M599T287	22026.7	22744.3	26580.3	59580.2	33116.4	35627.8	39577.9	34510	34738.4	56258.8	48400.2	31797.6	4610.68	23414.3	14811.9	25762.5	16067.4	36751.6	5536.45	16028.7	18735.3
M571T492_2	1989.12	1807.98	1153.49	3146.8	5017.85	3933.59	2477.53	1872.89	2094.13	1939.29	4307.56	2444.86	2946.72	3291.04	2621.96	1962.52	3102.4	4527.61	2554.12	2765.74	2885.36
M509T244	11655.8	13112.3	7923.79	7224.55	6681.56	10713.6	11393.7	7877.53	9418.6	11110	9975.3	4133.25	898.679	14603.3	15352.4	13013.6	7841.19	6804.28	786.037	10127.5	11025
M524T263	34607.1	45872	54478.1	41629.5	26666.7	31581.8	36197.1	48469.6	51610.7	45936.6	35913.8	33975.7	28859.8	27644	32932.3	30761.5	30768.2	35278.2	30218.4	35126	37126.7
M526T276	10078.8	13092.5	13353	13144.3	10016.6	12699.4	15434.8	18665.3	25589.5	16829.4	17674.1	10858.1	10896.9	7805.78	10722.4	10378	15232.2	15309.6	9576.7	13284.6	12860.2
M498T244	8590.96	9336.18	8261.39	7862.94	7855.63	9964.91	11878	12861.1	13799	12048.1	9402.34	10878.1	10851.1	10214	9009.5	8245.86	6940.87	5727.82	7904.03	9239.89	9724.76
M500T266	60220	71192.5	99388.4	79065.3	43302.9	45713.2	51824.4	104277	133955	107175	77339.6	50651.7	52234.2	50207.3	74073.8	83815.8	94593.3	84332.8	68008.4	69858.8	70717.4
M502T286	6788.62	9961.25	4244.14	5241.12	4416.01	3002.92	4161.36	9281.24	10086.3	7898.87	7149.96	4006.12	4531.17	5513.79	6454.52	9359.77	9385.07	5258.14	4958.86	6552.29	7755.53
M474T243	4248.84	4686.45	7113.73	6167.6	4214.37	4737.99	4794.48	7865.33	8023	6643.57	5105.11	5865.81	5565.35	5503.67	5249.01	5829.03	4251.73	3302.4	4565.18	5424.73	6022.39
M476T266	86500.5	99347.2	108900	95160.6	62673.6	98571	98187.2	119564	147280	121758	95420.1	91769.3	89727.9	77090.5	76660.5	83924.5	94486	59865.2	77482.5	86057	90964.5
M478T298	58895.7	64362.6	65320.9	60783.2	58212	62289.1	74409.7	102701	135076	95718.6	84861.7	77840.3	79700.1	74379.2	101389	87216.1	69765.1	50285.5	56721.8	64586.1	67505.5
M480T339	71640.3	81685.1	82850.3	71191.4	56387.9	70715.4	85187.2	91121.3	96862.5	77411.1	82872.9	68102.6	49794.6	44637.7	77028.1	111879	91092.2	100616	72019.2	73113	84296.3
M480T327	13791.3	14319.6	15391.5	13221.6	11387.7	12903.1	15375.9	17211.3	17220.7	14238.8	16715.3	12816.6	11190	9471.85	13241.3	18144.9	18272.9	18155.3	13044	15243.1	15190.9
M450T252	4059.78	5428.65	3122.05	3291.56	4403.75	3436.27	3500.67	6228	8868.33	6195.16	3348.15	4539.16	4006.78	5049.41	4320.6	5360.2	3505.51	2835.57	3136.45	4332.93	4199.94
M452T284	38732.7	44199.9	49666.7	46398.3	52065.4	71024.9	61025.7	59989.8	53160.1	44778.4	50915.1	46562.1	37745.6	24331.4	38558.3	46160.2	42968.2	53217.5	40410	56391.4	42083.7
M612T266	138906	170482	133680	179105	197722	207277	214160	196252	170255	153736	266115	149679	133401	114737	143786	158380	271281	369084	164705	188375	197394
M614T265	21042.6	25915	22557.3	30941.2	13728.1	37807.6	37527.3	35431.7	29908.7	24961.5	49773.4	27256.4	23158.2	20917.8	23652.3	13776.6	39362.9	69593.3	27618.9	30607.3	35431.2
M614T279	128532	195608	128378	176118	200516	209087	198446	212187	168922	159790	322630	147935	121435	108043	139467	182197	296100	411965	172325	184343	238891
M616T306	14374.7	18074	18069.7	24544.7	33657.3	25700.4	20159.2	26825.9	33275.8	22891	52260.1	17663.8	16322	17448.4	25739	35749.1	50853.7	78721	23578.9	27311.9	27647.7
M586T246	155447	170037	137539	203392	267260	272984	266328	230202	190074	175049	229997	205655	230948	196028	205122	219818	227247	225790	207904	188192	193870
M588T269	417700	468862	698960	551503	465003	431509	348272	532289	720817	601044	966498	598173	479848	515925	442795	606545	892053	1.21593e+06	600170	758190	662102
M590T290	188207	223325	58488.2	102870	123187	173381	79432.7	115968	116709	93842.8	158092	139878	90066	83570.4	120845	92585.8	110303	208461	168509	128553	201175
M592T316	52423.5	73551.3	28851.3	40902.3	56078.8	52592.3	50104.4	45150.7	46052	37256.4	75661.2	42226.8	32828.9	25494.4	38964.4	53088.9	76715.6	97157.6	44813.9	51462.5	55153.6
M594T359	26110.2	30542	19470.9	21765.1	26669.5	23862.3	23616.5	24044.8	24543.8	21702.1	31278.1	22647.9	20080	18645.3	22815.2	27386	29257.7	33586.6	22754.6	24544.4	25164.7
M596T365	6514.2	4093.71	3471.94	5890.12	9405.79	9306.71	6830.03	7203.97	4685.89	6470.19	8084.62	4815.91	6722.82	5672.79	7790.33	4455.8	7034.89	10093	4262.35	5077.03	6353.45
M580T328	10284.4	12513.8	7590.06	8540.87	9824.92	9031.07	8353.82	8715.16	9182.48	7206.05	11684.8	7798.07	8252.62	8066.43	7674.93	9686.09	11445.5	13321.1	9950.74	9302.92	9745.94
M582T388	10538.4	18928.7	10294.1	9919.65	11946.7	10784	12383.4	8242.97	5990.12	5828.01	10564.9	6219.56	6922.37	4191.41	5236.57	7033.36	7008.16	8078.82	8996.62	7933.09	7696.78
M560T230	1304.85	1135.68	986.885	1414.25	1723.54	2241.18	1867.17	1454.78	1346.11	1277.14	1568.72	1831.81	1664.71	1900.24	1833	1483.77	943.636	809.16	1330.76	1612.55	1756.66
M562T246	46017.2	47768.2	56508.1	62316.9	66441.2	62282.3	58519.6	61366.1	71905.6	55951.2	60373.8	56326	60541.2	54683	66610.3	76676.9	65351.3	55382.2	53922.2	53231.5	60043.7
M564T269	1.50226e+06	1.60426e+06	1.34531e+06	1.50171e+06	2.37231e+06	2.11184e+06	1.90666e+06	1.75132e+06	1.53415e+06	1.59893e+06	1.5947e+06	1.92575e+06	1.50338e+06	1.49098e+06	1.31423e+06	1.44734e+06	1.78706e+06	1.9646e+06	1.45941e+06	1.54088e+06	1.38485e+06
M566T301	197074	1.7657e+06	1.54396e+06	1.54048e+06	1.61883e+06	1.67303e+06	1.70271e+06	1.94921e+06	2.15819e+06	1.92917e+06	1.86889e+06	1.86523e+06	1.72912e+06	1.74171e+06	1.9663e+06	2.1778e+06	2.02006e+06	2.09173e+06	1.70071e+06	1.78096e+06	1.83137e+06
M568T345	2.42759e+06	2.46256e+06	2.50493e+06	2.16617e+06	2.29913e+06	2.5954e+06	2.5114e+06	2.46148e+06	2.70211e+06	2.22119e+06	2.97382e+06	2.30203e+06	2.28467e+06	2.09946e+06	2.52212e+06	2.77739e+06	3.25051e+06	3.37837e+06	2.14873e+06	2.70402e+06	2.56002e+06
M568T333	549562	591012	454884	509789	530511	601212	608688	568143	535745	554843	765504	537924	405286	337859	613710	751630	782086	963964	499035	547829	652187
M550T250	1355.59	1322.84	930.798	1729.72	1530.35	4419.02	1148.87	1674.1	1468.56	1298.47	1410.61	1280.17	2125.73	1510.77	1223.46	1029.14	1115.97	1041.95	1010.39	1368.98	1239.57
M552T266	14143	17232.8	15832.5	17803.4	20211.6	19025.4	22691.9	21288.8	17906.6	15113.1	26692.7	13631.9	13384.5	13165.7	14450.9	16319.7	29483.6	33821.6	17650.2	17753.2	19245.7
M552T277	23981.5	27951.2	22539.8	25554.1	28668	31252	27179.8	25415.5	23378.7	25854.5	24557.8	25539.8	24408.1	26439.7	25129.9	25332.8	23164.6	19387.8	21218.7	25787	24446.8
M554T315	138009	177128	144890	161503	212023	191009	207878	144306	100837	98760.8	159173	133206	111362	93931.8	107633	139714	120401	125536	128836	141003	154452
M536T233	5628.99	7265.59	2048.01	2255.58	2499.33	2740.05	2635.59	2663.28	2462.62	2464.25	2426.1	2439.4	2259.88	2615.85	2186.24	2243.54	1802.81	1411.51	2254.45	2888.64	2834.34
M538T255	312477	348213	152597	217599	263604	275409	252299	328520	330326	321628	283995	291668	274175	265144	289572	310019	296373	265394	254964	273558	277216
M540T287_2	4.11518e+06	3.91694e+06	2.77457e+06	4.31557e+06	4.4158e+06	4.62325e+06	3.68776e+06	4.06626e+06	3.77015e+06	3.53531e+06	4.25297e+06	4.03639e+06	4.33343e+06	2.97891e+06	4.0019e+06	4.56554e+06	4.65768e+06	3.0183e+06	3.80169e+06	4.16867e+06	3.46641e+06
M524T246	3760.64	3469.1	3531.39	4715.44	6290.99	6426.95	4332.03	3603.36	3098.57	3789.38	2698.42	6778.46	4306.51	5095.06	4637.88	3472.78	2355.3	1489.93	3650.01	3807.2	2910.57
M526T246	12113.7	14030	11472.4	16579.6	23308.3	22420.9	22637.2	19739.6	16696.7	15170.3	18703	19028.8	21453.3	17616.2	17771.9	17921.4	17880.7	18095	16429.4	16031.9	16130.1
M526T263	50054.5	67219.2	41242	47268.4	57323.9	59647.9	61821.9	46092.5	34570.3	31991.1	37878.7	45675	34047.9	23948.1	31949.6	27448.5	27143.3	26269.3	41834.5	40345.9	46512.4
M512T242	95702.3	95732.4	57129.2	81727.8	104432	110238	108182	100140	77382.4	86980.2	100684	108203	87616.6	79252	81092.1	78727.3	68224.1	65034.2	77299.9	88106.8	98564.1
M455T319	7442.52	5256.18	3924.45	6620.84	8847.01	11989.9	14246.7	11627.2	7594.1	7862.14	10421.1	11724.4	9384.5	8329.21	9847.72	10833	9697.97	7108.02	7002.24	8409.81	9571.54
M457T366	38564.1	37065	36528.5	40562.2	31985.3	45321.4	54607.2	49079.1	38063.7	36172.7	60713.1	40143.1	37340	37382.2	49858	56611.4	60313.4	64940.9	37113.9	43816.5	45362.3
M457T493	5142.56	5150.96	4889.41	5254.27	4533.68	5412.18	6439.44	5891.43	6195.04	6088.97	7379.54	5893.25	5709.79	4942.51	5450.09	6117.08	6610.08	6997.34	4511.36	5258.09	6627.01
M457T176	20998.5	15854.4	14189.8	23596.8	15654.1	25985.7	26419.5	17018.9	18955.6	15916.7	14697	14834.9	9126.32	24692.5	18494.1	15923.7	11985.3	13308.3	2378.85	17811.7	22217.5
M433T493	6712.52	6968.8	5874.33	6269.31	5679.7	6553.45	8820.03	7842.78	8059.91	6520.69	7197.88	6139.18	5935.86	5992.6	7548.1	7962.76	6640.94	7484.84	4600.9	6725.32	6650.74
M180T159	78987.8	50347.4	42435.3	67301.3	67570.3	76808.8	113704	82105.7	48749.2	39701.7	94763.3	100152	87728.8	56257.5	55390.8	57824.2	17703.4	61180.1	64346.6	53456.1	60596
M180T100	13418.6	16739.6	9879.01	17707.2	28153.3	29983.9	26890.3	17754	11112.3	11418.5	28811.9	17972.8	21673.1	21701.9	14215.1	8330.49	22921.3	51.3005	15828	18575	18093.6
M114T66	1459.38	1553.28	1387.01	1448.48	1522.53	1796.28	2284.42	1455.6	985.593	1265.63	1128.97	2067.23	2004.02	1892.26	1427.08	1101.54	1016.17	835.859	1377.05	1468.6	1514.71
M164T162	84639.9	117575	92762.7	75088.4	69473.2	94793.2	86166.4	71069.1	70454.8	63913.3	85701.5	78803.5	69543.7	84330.4	88822.9	78611.1	77731.8	62210.9	91419.7	78146.1	84117.8
M130T161	54313.4	46913.8	53105.1	49061	36536.2	46768.3	59112.4	45849.1	33878.8	26925.5	60731.4	63572.5	50376.4	34943.3	39325.3	52245	45791.7	54296.3	52521.8	39928.7	46989.8
M130T142	12131.7	12857.7	11883.8	12371.4	9728.01	11516.5	15322.6	8539.4	7781.89	7677.22	460.572	17909.5	12012.2	11152.2	9085.41	5446.88	9177.49	9.06868	9989.49	10594.4	10893.8
M279T401	79625.4	54974.2	52022	79244.8	89119.1	68569.6	46973.4	80651.2	115886	93331.3	99111.9	55010.3	38278.9	32918.3	80647.2	97824.6	150763	170876	73615.4	73959.1	78452.7
M325T401	2775.02	1928.07	1659.17	2821.65	2268.74	1804.87	1239.57	2461.03	3357.79	2328.19	3141.35	1348.98	1504.08	894.355	2138.01	2304.49	3632.06	4134.58	2012.52	2387.38	2120.95
M154T54	5524.3	6644.18	7298.97	6640.38	6193.62	6654.54	7818.27	6993.09	6100.81	4683.16	6353.57	8283.23	9164.5	7648.22	7403.17	7359.84	5952.71	4318.34	6725.35	6804.22	6356.28
M146T58	12539.2	13142.3	11787.4	12920.3	14385.1	15535.7	15344.7	16776.5	14721	14478.1	15210.6	16876.6	13671.5	10570.7	13973.3	13741.9	13529.9	10249.6	12478.1	14396.1	14134.7
M146T56	849.726	1066.5	1412.41	778.841	986.125	1074.63	1420.15	1722.67	1093.54	1302.03	1187.88	857.845	1098.78	1559.24	1573.4	1186.94	1682.48	552.954	660.566	1460.33	944.957
M174T59	12620.3	20396.6	11654.5	12744.9	11475.5	13542.6	14812.7	13985.5	13246	10291.6	12229.5	14128.6	14283.2	13462.9	10986	9336.24	9305	10181.5	11330.4	13784.8	12374.5
M173T55	3411.76	3595.12	3600.81	3458.24	4276.2	4726.62	5340.83	4377.98	3648.74	2668.21	3496.63	4739.72	5255.83	4111.4	3969.07	4034.21	2980.24	2563.28	4289.46	3859.01	3933.7
M353T389	13780.7	16963.4	5578.47	10254.1	15692.8	10175.7	5070.56	12930.9	21090.6	20214.2	19250.5	6904.64	4395.92	4927.24	9748.82	17856.2	26251.5	31312.6	13546.6	12208.4	12803.8
M487T161	4507.43	4958.19	4963.37	7540.15	7400.42	5079.9	3153.08	9246.09	11108.1	6992.26	3160.74	5101.32	7735	8014.27	6495.75	4188.69	2564.82	2119.22	4507.61	5691.07	5886.26
M209T202	4086.11	3004.53	3408.4	4708.59	6053.46	5299.66	3887.8	4344.58	4625.7	4127.89	3834.54	5177.85	5359.4	5454.41	4813.68	3264.83	2962.93	1456.57	3961.85	3932.21	3821
M187T86_1	6743.1	7846.52	9712.02	6524.98	4596.35	5632.58	6066.3	8219.35	8870.65	8834.03	7662.14	8753.14	7524.76	5769.18	8615.37	8811.68	7387.49	5328.61	7004.34	7502.01	6248.66
M330T175	2094.03	586.859	1297.53	1636.5	1186.15	1969.66	3953.8	1679.99	774.922	1495.64	1402.69	2351.19	3435.34	3875.69	2029.3	454.977	414.343	265.162	1658.57	1904.26	1378.46
M267T160	21423.3	21084.1	23336.9	15099.2	7288.01	10352	13464.8	31090	45052.5	27520.4	23269.1	35687.5	33972.1	26518.2	17445.2	3627.6	4960.25	4839.07	17128.5	14859.6	18995.3
M212T170	141587	194039	155355	129281	98833.7	145975	172335	186104	166464	118060	95562.5	94056.9	92931.6	98253.6	83893.9	72512	73403.5	87397.7	117915	116816	117211
M204T179	8423.03	5117.91	10265.8	11107.9	10675.1	8455.96	5616.03	8398.11	11938.8	9961.48	6120.31	5702.16	7518.36	8155.95	8970.51	10887.2	9053.98	4715.74	6891.69	8718.15	7007.56
M174T186	1090.91	1395.71	1374.31	1618.8	1954.4	1354.19	1419.8	700.175	1241.3	535.346	633.472	1135.05	2097.18	2427.87	1566.16	435.54	603.533	362.464	888.197	1241.73	1171.81
M144T187	3142.93	2507.9	4445	3750.7	2660.1	2923.54	2687.21	2420.52	1975.7	2864.04	4147.98	4473.89	3881.01	2780.81	3545.36	4224.44	3313.77	2602.36	2955.67	3507.52	3365.79
M181T167	4546.86	5010.93	5330.06	4213.02	4918.11	5686.92	6780.66	6226.19	5832.62	4540.22	4564.03	6377.75	6016.58	6426.11	5733.7	3737.9	3299.64	3440.63	4958.95	4879.78	5304.19
M181T159	8141.63	4768.12	4110.54	6211.6	6315.21	7017.1	10870.4	7739.84	4663.13	3889.24	8646.79	9799.78	8239.46	5182.8	5227.81	5923.17	6559.59	6444.27	5995.4	4933.2	5610.68
M405T415	3603.51	3711.68	1782.5	2915.7	3476.93	3641.06	2183.8	2567.97	3695.87	3474.95	5400.7	2757.77	1867.37	1439.05	2792.55	4140.61	5545.85	8436.25	2790.8	3247.89	3999.64
M405T173	7323.54	2632.64	3987.32	8261.22	11443.3	11977.5	8759.1	8100.89	3996.59	8330.64	7491.78	11858.7	14934.2	16331.3	9464.44	4446.55	3452.51	2311.13	7491.44	8149.11	8610.97
M178T173	154695	139154	105472	158655	200912	168790	130140	133126	128528	169134	106955	134958	151850	141694	116515	74532.5	70653.4	50950.6	119908	122887	123948
M341T350	6240.1	6605.07	6462.26	7123.87	6153.37	4308.98	2457.43	7465.71	11561.6	7164.62	5255.93	3432.36	6547.8	6306.94	8852.68	8296.24	5864.86	5725.79	4628.6	6114.51	5438.4
M285T260	7977.68	10471.5	12837.2	8788.51	4623.73	4549.93	5128.18	6943.86	8254.85	5778.1	6007.32	7476.07	9415.51	14122.1	7541.39	4575.9	4297.35	4289.5	5890.13	6899.95	6980.7
M282T160	4006.87	3535.61	4166.14	3693.27	2359.21	2768.72	3216.04	5531.34	6402.78	4193.61	3559.78	5573.6	6178.09	5589.34	3883.85	1187.92	1180.64	1077.59	3719.99	3584.23	3705.77
M173T161	9043.29	10166.4	3541.51	6506.17	7427.8	7837.99	6302.35	6218.56	4544.54	4083.8	3075.74	2947.66	4958.57	4519.15	3861.6	2064.44	1838.12	2444.71	5125.33	4298.74	4968.7
M448T221	43515.9	53645.3	199948	124703	29909.4	33685	35597.6	45339.8	53561.5	46365.5	26043.3	33897.5	90831.2	129010	74646.6	23419.9	18089.8	11081.7	56073.3	65805.4	69976.8
M135T60_2	4246.6	4850.27	3860.56	5804.9	6154.89	4484.16	3866.11	3752	4093.24	4115.59	5025.12	5124.05	5803.97	5256.78	3935.25	2574.41	3344.1	3693.06	3804.28	4674.2	4697.97
M464T304	7428.58	8115.11	6912.43	6580.7	6096.38	6401.52	6212.64	5458.06	3916.79	5044.99	10383.5	4193.84	4748.26	4577.99	6138.51	9004.19	9752.94	11371.7	7162.92	7446	8061.9
M464T358	16093.3	20044.5	21212.9	18564.7	16842.3	16938.2	19004.5	17368.4	15737.7	14812	24694.3	21600.3	21023.6	19065.7	18547.7	17580.8	20964.2	26354.4	19063.3	19941.6	21551
M524T304	42474.6	53260.6	41590.3	43514.2	32539.4	36011.5	33765.2	36197.1	38505.6	40063.9	56814.2	34153.4	32821.7	27643.7	39504.4	51507.5	72133.2	78002.2	45015.3	41705.9	43592.9
M171T171	2510.76	3396.43	8008.37	3407.7	3448.96	2777.8	3212.92	3387.85	3396.39	2545.27	1027.65	3538.59	3385.52	3485.94	2958.32	3000.68	3423.79	5818.84	7269.03	2776.79	3019.72
M171T166	5628.31	5093.56	4896.64	4600.63	4588.47	5180.72	6018.87	6061.36	6076.92	4508.76	3812.91	5243	4510.38	4554.5	5314.52	4054.95	4613.39	2635.33	5254.08	5380.37	6308.19
M171T161	2014	1224.63	2250.83	1426.13	1314.01	2398.64	3391.08	1679.43	2015.42	1733.4	1831.21	1777.41	1860.23	2015.13	2572.49	2026.53	2080.98	1707.43	2071.03	1461.87	2109.34
M145T56	20140.2	16205.2	19289.8	16712.6	14458.2	19117.7	21678.4	21201.2	17848.8	18653.9	16523.6	17749.9	19925	23834.2	22418.9	18896	18549.2	17256.8	17657.2	19068.1	18995.1
M259T164	6533.35	8734.8	7437.23	6710.83	6343.31	7712.56	8908.47	6116.91	4830.92	4870.61	8114.83	8837.7	9155.16	7489.75	7542.75	5231.01	7056.01	7552.68	6816.84	7398.57	9336.5
M274T66	1407.45	650.509	1956.91	1715.91	1297.7	1961.62	2527.19	1777.6	1061.77	1620.91	1998.53	2516.6	2771.75	2970.95	3164.12	2841.69	2192.9	1640.86	1797.65	2151.86	2171.44
M377T401	9272.93	6313.81	6974.83	10180.9	9495.31	8299.09	6374.13	10646.5	13893.4	11017.4	13071.6	6861.11	4513.76	4553.65	10524.9	11790.3	17171.1	17752	8404.37	8834.74	8675.85
M189T159	9863.74	8710.96	5548.6	8394.97	7572.92	7300.5	6295.68	8244.83	8705.79	6946.8	12028.7	8842.82	7946.57	5105.28	6754.32	8578.59	10768	13761.3	6754.98	7907.36	7725.14
M301T366	24429.8	20426.8	14756.5	23212	26423.6	31605.8	30771.3	24841.3	17757.6	20541.8	34602.2	40798.4	29360.1	19738.7	26030.8	28696.2	25098.4	23239.8	20082.8	23844.5	27419.1
M381T436_2	289958	151615	118677	258741	377376	242256	127524	336679	455770	419733	347016	168517	124722	96469.4	278721	384240	379306	429655	241778	267930	224619
M379T401	190082	138978	134322	194542	189374	167101	116825	211633	286932	237813	253642	135110	93930.1	79153.4	194641	232153	320684	369409	190460	193172	172577
M325T479	5509.41	17142.1	11144.8	17362.2	15438.8	14549.5	9541.85	17519.8	17732.2	20542.6	15576.6	24811.9	10373.7	4817.85	17583.5	20789.7	26412.5	17170.4	30632.2	21849	31805
M229T202	13633.2	16377.9	15027.5	11515.8	8956.55	12801.4	17259.3	12409.5	12656.4	14733.3	8217.84	11168.7	13320	17506.3	11299	9325.67	6169.16	3763.55	10975.8	11216.8	10915.2
M329T400	15763.3	15462.1	13844.6	14397.4	16652.9	14562.9	16592.1	14161.1	17922.2	13312.5	24531.9	14213.6	10995.7	7352.63	10518.1	15744.9	35586	41728.7	17539.1	16759.2	17856.2
M133T78	3028.67	1788.93	3396.8	3178.7	2990.66	4198.93	4510.74	3650.11	3365.44	3377.49	3554.13	5005.55	4426.91	3882.07	3821.19	3012.93	2356.41	700.952	2731.47	2970.83	3591.16
M89T86	192135	183917	247689	193140	135756	155691	152098	181133	218140	200635	170221	211524	188480	159039	214992	212926	190868	109144	169689	180181	174768
M135T86	11433.2	11854.2	15413.3	11831.2	7830.39	8959.32	9655.92	9854.81	8956.33	7865.2	15288.9	18779.9	14657.2	7355.06	9106.6	6364.7	9524.3	7302.01	9425.85	10341.4	9551.46
M271T354	8354.4	4843.38	3915.84	5321.61	7584.1	8852.12	8473.15	6592.96	4449.63	7853.14	6487.18	8663.77	8400.67	8419.32	6146.39	3750.77	4977.81	5277.79	6667.58	6641.93	7099.64
M149T75	3914.44	1281.11	1469.79	2962.09	4119.41	4246.02	5084.39	3186.91	2065.39	4053.8	3656.1	5807.52	6048.94	6300.53	3687.8	1906.29	1824.61	1388.24	3980.61	3523.91	4239.56
M179T59	8399.67	10396.1	8172.43	9956.96	7774.1	9688.88	9322.99	8748.57	8056.1	8584.41	8948.45	11415	10988.6	11104.9	9889.5	7954.77	7245.24	6855.36	8219.41	9654.95	8652.9
M179T70	11295.2	9421.18	8644.66	9430.8	9916.45	8896.59	8653.9	9612.97	8660.01	9554.55	8957.53	9748.48	12499.6	9619.38	8563.33	9284.83	7497.75	5543.82	7783.82	9554.83	9006
M195T58	20104.1	5991.59	5993.58	11161.3	14778.1	18690.1	19458.4	13072.5	8555.23	18767.2	14932.7	21781.9	24793.7	25427.2	16927.6	6473.29	7006.38	6095.55	12439.6	13749.9	13994.9
M378T237	33322.5	34804	32183.9	41214.7	45485.8	47700	47473.4	39910.6	33290	31768.2	43611.8	36975.4	32888.6	30963.7	40358.8	53793.2	51316.6	44483.4	35275.4	39227.7	40351.2
M429T168	10639.2	5647.93	4355.7	9247.44	13668.3	14266.2	10975.6	7891.76	3816.59	10617.9	9199.77	15593.7	18727.9	19023.2	11838.8	4114.91	4117.19	2503.02	8787.37	9250.7	10768.8
M429T163	1430.23	649.295	4376.38	10918.7	16158.1	386.459	2069.08	701.027	1066.98	933.97	836.03	848.069	1091.83	3761.74	15964	873.719	13241.3	15442.6	696.503	13150.3	1469.03
M549T82	645.425	194.884	448.985	502.56	502.073	806.75	908.307	512.375	153.599	775.73	228.733	1238.84	1217.15	1575.7	689.653	120.106	28.106	36.2086	319.653	576.312	701.125
M218T162	11523.6	16205.2	14606.3	12022.2	9701.58	12420.3	13302.5	12183.3	9765.08	9516.62	12248.3	12009.6	11598.5	9536.88	10824.2	11496.4	11705.8	10843.7	12453.5	9950.2	11825.5
M191T66	1084.07	668.58	521.131	737.906	1031.84	1293.97	1582.43	1140.71	691.08	1255.37	1372.87	2219.5	2323.37	2600.93	1609.01	491.306	448.846	385.86	1079.47	1180.98	1182.25
M245T177_2	3751.25	3014.11	2982.03	3296.68	4190.14	3963.44	3598.93	3607.33	3918.11	3515.9	3850.5	3050.02	3140.03	3043.05	3377.72	3680.9	3125.42	4222.74	3242.25	3388.36	3338.32
M130T65	3740.43	4085.81	4571.73	4554.28	3807.6	3992.08	4303.34	3825.47	3725.01	3446.66	4529.48	5460.37	4379.11	3909.94	3285.31	3281.38	3561.98	3563.12	3652.07	3769.93	3982.35
M267T189	6982.87	5684.51	6729.16	5746.27	6214.23	6634.71	6833.54	5991.27	5552.55	5598.91	5996.05	5831.92	6259.52	7011.81	7646.12	5843.59	5881.29	5598.75	6471.7	7189.55	5729.39
M267T176	772.614	2879.79	533.902	1500.94	1595.55	939.568	1001.8	993.254	888.314	999.838	1761.28	2691.83	553.2	907.873	2633.3	1345.53	990.372	1049.81	1353.85	304.2	1219.37
M191T86	4931.1	2223.45	4426.83	5498.52	6018.16	7569.59	7731.9	8351.02	8230.43	7346.98	8991.53	15200.3	13353.2	10910	8977.67	5071.41	5262.84	2527.64	5557.56	6718.38	5496.12
M448T197	283959	458425	978787	600450	217964	231951	223795	302771	339246	235832	271013	308080	452063	453825	346044	119334	135417	139466	299938	330570	370595
M567T188	33602.5	66366.8	74064	40921.1	6635.32	4813.94	1671.87	17651.5	32102.2	17185.4	2870.44	3430.08	20111.1	33726.6	22687.9	11269.7	6363.03	2120.49	21759.7	23477.5	23111.1
M272T170_2	6979.61	9953.21	2436.13	1298.3	731.11	975.352	2102.83	1520.66	2114.81	1930.81	3661.99	1313.18	1219.36	1285.52	2137.27	591.387	3075.59	5803.93	2759.72	2699.19	3337.28
M272T164	3969.11	3592.98	4850.36	3507.52	3874.93	5217.12	4154.2	3540.85	4366.19	4068.86	4814.71	4672.45	4342.78	3718.59	4120.97	3655.66	3675.45	4066.24	4828.59	4206.59	4297.07
M225T55	2732.41	2922.5	4416.3	4341.12	4865.44	4508.86	4011.99	4909.4	5146.63	3670.52	12648.6	21639.8	13970.7	5924.8	4887.27	4448.83	3245.4	2160.11	6086.79	5992.66	6023.72
M116T86_2	1739.17	2301.88	2177.8	1667.3	1787.93	2105.08	2673.97	1417.63	478.293	1063.08	2214.15	1988.32	1691.57	1141.99	1377.99	1157.94	2076.78	6212.45	1609.91	995.444	1938.87
M445T172	15520.8	4725.36	6912.05	15719	22224.4	19581	14429.4	10494.3	6666.97	15548.9	12677.9	18566	25250.1	30457.9	19043.4	8242.66	6589.51	3393.04	12130.4	14318.4	14435.7
M187T180	9334	7994.85	9688.52	9527.69	8845.02	9932.91	9692.12	8828.93	9681	8553.75	9724.61	9783.45	11411.7	12820.3	11271.9	7468.81	6551.67	7018.33	8737.52	9111.65	8839.79
M187T171	2389.23	1675.71	2852.01	2457.92	2465.69	2957.36	2700.56	2508.09	3194.88	3174.06	2875.58	2696.1	3296.04	2512.09	2454.98	2616.82	2507.91	2517.6	2425.03	2462.36	2453.23
M245T161	4309.43	4516.11	5723.7	5838.97	4854.18	4052.11	4960.26	5931.16	3676.84	3451.49	8725.6	8162.37	9994.88	7532.86	7986.58	7189.26	6011.69	10952.7	6308.86	6007.03	6332.25
M303T394	104788	100070	129342	95455.3	84948.6	107840	119475	97971.4	98633.9	89367.4	212547	176969	137923	102642	112873	124481	139644	168542	90518	117768	121885
M277T373	7791.9	4846.39	5574.4	6759.2	6437.75	5659.66	4154.58	8341.5	11783.2	10020.7	11491.8	4656.36	3598.71	3239.63	8417.49	13556.4	14623.7	19214.5	6952.92	7927.93	8327.38
M135T129	16774.8	12242.2	8493.28	19916.1	7955.54	7859.4	13099.9	2572.36	8681.35	9980.5	17332.1	25816.5	29641.1	7497.03	5754.04	8538.77	8006.5	6307.17	2205.76	3439.84	11938.3
M331T428	7359.1	6634.08	5380.89	10809.2	13429	6159.97	4449.31	11257.7	19033.1	12091.7	11372.3	5941.47	4449.46	3685.77	8636.59	13561.8	18124.3	30702.1	7070.53	8684.12	11417.9
M101T85	5539.81	2862.74	3634.9	4136.02	4177.06	5724.92	5950.3	5371.81	4075.82	4493.5	6276.85	6201.33	5881.42	4295.15	6995.71	6537.33	6213.65	2691.47	4732.91	5077	4876.06
M103T162	10519.9	7829.66	7163.76	8318.78	6980.3	11116.3	12387.7	11506.2	11315.2	11221	11297.8	9922.88	9940.17	10420	10456.3	12123.2	9847.04	12563	10028.2	8609.05	9666.06
M230T172	25737.6	50697.9	14295.9	8859.41	1163.98	3188.3	5400.43	5351.95	5213.14	5305.46	1902.76	2508.33	4716.74	4737.57	3538.51	2548.2	2718.28	1835.9	10475.3	11216.2	10565.5
M89T103	141119	154624	211591	166951	95049.6	103280	100756	137984	197001	163837	105876	165068	159215	102733	164944	144330	130400	61486.2	143081	148136	151051
M309T258	7534.69	8327.52	7364.7	7275.08	6151.48	5744.13	7552.27	8176.28	8799.11	7208.36	7492.07	6712.74	8757.18	9355.08	7333.88	4445.26	9933.17	7722.81	5863.81	7922.11	6850.54
M329T212	3808.23	4358.09	7431.74	6283.2	4702.68	3809.03	2381.51	2436.68	5205	2992.35	2802.56	3306.4	6039.44	11707.8	6214.26	4852.32	2312	1785.71	3881.9	4240.34	4409.07
M311T279	114044	125807	132317	106129	78185.9	68079.8	54462.3	96599.2	126395	109864	68963.1	85075.7	142819	200010	122447	59700.9	54764.3	46294.9	83985.7	92170.6	92369.4
M353T196	1171.27	1000.23	2705.45	1572.83	586.603	2051.43	3273.81	2793.22	665.405	963.472	4684.95	6702.31	4056.78	1964.71	1236.79	769.984	406.059	411.46	1621.31	1828.61	2169.72
M359T225	19581.6	35589.7	43077.5	24157.5	5305.03	4623.13	4528.67	13683.7	20250.6	11389	6914.99	5092.2	9252.87	13314.3	11301.8	9226.32	8412.19	7743.92	15200	14157.8	15336.1
M405T211	5417.1	9880.59	20529.4	15423.4	11419.7	9395.64	1523.86	12286.2	17701.5	12744.4	3862.83	3973.28	16089.5	32064.4	13161.1	10581.8	8466.01	3298.51	11750.1	14750.2	14096.7
M451T211	14447.2	27325.8	52964.8	43826.5	31675.3	21255.8	3958.77	28853.6	37728.3	26194.2	10749.4	9909.55	41437	66131.9	38146.2	32109.3	26082.3	10172.2	27946.6	34391.3	38158.8
M331T220_1	2548.46	2245.42	2349.4	2615.91	2237.47	2324.13	2610.6	1898.32	1235.1	1887.92	1364.81	1130.85	1987.09	2777.64	2399.99	2379.62	1228.98	976.161	1702.94	1991.54	1892.06
M387T344	21275.8	16306.3	20676.3	15347	6520.46	7741.02	8276.11	5798.34	4755.14	11234.6	941.62	264.421	669.634	685.948	5256.28	6802.48	5069.4	1038.64	6639.61	7823.44	7080.95
M379T436	15214.6	8320.57	5400.86	11644.2	19317.5	13066.6	6094.08	14772.2	23313.1	20063.3	19138.6	8253.49	6440.15	4195.01	12347.1	17194.6	18690.6	19040.1	12501.2	13114	11102.8
M407T388	1896.88	1284.51	6214.38	4367.25	4045.54	3641.21	3458	1911.11	931.786	1675.67	4463.13	2121.94	1550.35	1264.67	2850.83	6133.83	7188.01	9230.11	4343.02	3922.94	4542.52
M413T189	1349.83	999.533	3169.85	737.564	2078.95	3472.17	1381.17	1284.38	1017.49	1702.53	1291.71	1960.18	1848.42	2008.73	2075.43	1789.98	1325.39	723.224	1607.37	1647.3	2269.25
M134T173	6599.41	6114.47	4802.12	7288.3	7801.31	7076.23	5608.61	5533.13	5153.92	6959.1	4162.87	5536.13	6737.36	4389.44	4936.38	1846.59	3400.33	2348.28	4250.88	4606.18	4343.68
M182T161	3127.67	2835.6	2344.77	3650.51	5079.18	4388.94	3396.8	3844.68	3231.87	4220.88	3410.99	3861.68	4670.93	3421.73	3736.56	2607.85	1230.52	1183.37	3296.44	3392.99	3053.72
M129T181	328118	329618	547092	422951	265308	373460	458667	376437	272963	282703	398573	366843	317755	275728	303780	330481	368418	409237	364779	375837	363340
M165T180	3695.98	4027.94	10947.2	12109.1	16426.6	9448.68	3514.96	4965.73	6609.6	4636.12	4633.78	6254.63	11991	19433.1	12837	7202.58	3920.77	1992.1	7065.51	7987.9	8973.24
M137T193	6087.32	2590.47	4745.53	6018.43	8185.31	10276.7	11009.8	7039.45	2807.34	5097.66	5899.63	8724.53	11037.1	14586.6	8482.22	2807.77	2421.11	1610.98	6400.18	7238.63	6303.99
M632T65	2125.25	3290.1	245.196	791.738	1355.08	1083.04	779.845	1320.76	1762.03	1247.39	1838.39	1187.87	1085.71	1182.08	1655.89	2416.65	2765.01	2386.96	1462.5	1619.04	1778.59
M115T167	15521.2	17432.3	26773.4	22903.6	11050.5	16783.4	21212.4	15572.1	9833.26	11239.1	19282.8	14470.6	12028.5	8643.22	9558.53	11384.9	15608.4	20408.3	16757.6	18191.9	16546.4
M159T182	15746.5	8126.17	15221	15191.6	17328.3	10258.5	19423.5	15687.8	15870.2	15299.2	8606.45	14944.1	7756.93	15005.9	15215.9	16158.9	17241.9	10194.6	11968.5	18115.4	17665.6
M215T217	8529.47	23069.8	5117.11	19807.7	14202	11883.7	10492.4	39592.6	13462.6	18113.2	14742.1	34706.8	41402.2	11868.4	22547.8	12733.2	37404.1	21475.2	16019.1	7754.62	17743
M161T161	3454.79	2745.86	2498.44	4545.69	4146.77	5321.1	4833.12	5082.68	3488.22	2966.37	4256.54	5344.53	6236.08	4959.05	3889.93	1926.7	1673.76	1863.97	3654.26	3643.74	3934.4
M201T188	15275.7	9595.47	9338.95	13966.1	17817.1	17788.6	16732.6	10941.8	5803.94	12607	6336.87	8881.8	9808.07	9976.7	6694.95	3223.44	3477.41	2846.65	8677.08	10026.5	9195.63
M307T260	3220.3	6295.92	4666	6576.74	3549.13	3856.69	4552.12	4673.12	4795.73	4528.59	3445.69	5732.6	5024.45	6786.3	2933.69	1236.11	1581.92	1699.48	4307.77	4475.26	6254.6
M464T190	36589.5	28469.9	267791	174845	85861	112529	144670	149787	125822	86744.6	79376	128087	175724	214595	137918	50926.7	37180.4	22736.2	103610	110794	116472
M183T203	1732.71	783.047	1318.63	2123	2501.56	4603.14	7133.59	2989.98	1283.34	1709.82	2374.76	4242.15	4201.68	4840.54	2457.85	855.705	1390.25	700.213	2195.15	2439.43	2565.45
M145T85	15923.5	10028.8	13021.2	14700.1	15220.1	20185	21143.6	18385.5	15638.8	15422.2	19949.1	23564.5	19039.2	14667.1	22707.3	22398.8	20675.1	8356.29	16447.8	16279.5	16591.4
M145T188	3674.18	1919.46	3176	5329.46	7651.58	5835.12	4399.83	3401.39	2908.05	4068.4	3431.96	3827.75	5679.98	6560.55	4777.64	4600.24	3521.79	2427.82	3999.81	4213.6	4318.85
M187T227	2721.96	2243.28	7101.12	4943.75	4157.46	3701.28	3305.11	3603.29	4159.69	3512.26	3845.46	4019.5	4231.48	4058.91	4754.1	4477.69	3788.29	1922.97	3520.37	5534.37	3945.1
M194T165	4735.01	4833.1	3215.29	5956.62	6197.04	4954.23	3476.98	3048.74	3132.95	4184.71	2530.2	3512.72	5324.89	6816.75	4399.53	2261.94	1367.67	1541.32	3488.47	3727.65	4741.08
M194T179	1522.61	1145.88	1469.96	1824.51	2263.15	2056.61	1563.77	1413.48	1122.11	1293.7	1383.88	1806.11	1956.83	1826.99	1510.34	1311.42	926.914	605.504	1321.47	1244.16	1527.45
M267T238	2766.86	1456.99	9351.09	6334.36	2129.89	2696.05	3673.91	1977.84	1084.56	2070.14	9638.73	11522	7914.69	3958.17	4358.29	5948.97	5887.68	6350.87	4535.93	5506.92	5132.78
M117T169	17053.7	18530.6	19546.2	17295.5	13554.7	16548.6	17041.1	14419.9	9263.13	11569.9	17910.9	13120	12310.9	11837.9	12819	12425.7	16247.7	19377.7	14866.2	15890.7	15577.2
M160T66	4756.05	7327.32	3944.95	4447.16	4279.93	7830.65	15829	6889.56	1526.47	2045.77	5835.46	8333.82	4896.43	1879.47	1990.65	1992.46	3352.5	4233.6	6010.61	6483.09	5185
M437T363	8451.66	9719.53	11003.8	8964.85	6687.67	6737.58	5993.93	6056.84	5586.82	6719.51	7769.03	7358.16	6580.66	5298.04	6663.17	7987.4	6532.98	6186.28	5891.55	6536.45	7530.69
M437T379	3908.57	2079.12	4805.41	4139.77	2681.02	3566.15	3642.09	2689.92	2706.82	3151.72	3716.51	3426.56	3223.16	3033.22	3213.15	4182.18	3622.01	3160.64	2708.31	3326.97	3866.8
M429T296	16666.2	14218.6	29057.5	25977.3	21431.4	19204.9	13686.4	12904.9	13338.8	14831.8	14518.3	11918.4	19050.5	24219.7	22155.4	22626.3	19528.3	15851.7	16610.1	18824.9	21146.3
M475T296	19698.7	19539.6	34430.6	30265.4	26417.6	20529.9	15860	15730.4	14994.8	16125.7	17296.1	15544.1	22276.5	27434	27215.7	26865.7	21383.6	17403.5	19214.5	21859.7	23860.5
M336T165	28918.3	23116.2	18370.6	40465.7	64881.3	57673.1	40160.9	37472.8	35277.2	31996.9	34581.3	50362.2	39096.9	27598.5	18120.5	4566.96	12517.5	20081	26454.1	30380.4	28990.5
M235T318	1350.81	1474.18	1312.85	1015.65	1417.44	1263.85	1210.9	1469.84	1095.67	1286.91	1132.03	1212.73	1353.18	1176.47	1390.65	1231.29	1368.38	1053.75	1125.37	1353.18	1067.5
M279T256	952.787	1115.81	2133.24	1714.8	941.995	1733.18	2404.93	1704.42	364.262	750.472	3849	6636.05	4224.62	1135.63	863.045	307.046	534.577	635.712	2010.43	2132.46	2410.08
M293T268	2303.99	2302.24	4685.66	2322.62	3620.82	3289.11	3987.81	1646.9	2585.1	4231.73	4032.05	5124.65	5585.7	5742.79	5281.77	2099.52	1710.91	2992.97	3630.96	3379.11	3479.66
M153T176	28258	1546.88	20184.6	834.21	1171.01	741.724	20375.5	22079.9	3807.32	24978.3	3896.31	2068.56	581.394	1586.78	27591.7	1168.44	1159.59	1111.87	1542.4	971.579	999.632
M153T175	26719.2	27444.9	20763.1	26490	29745.6	27937.8	20485.7	21781.4	23673.3	24763.6	18590.5	21761.5	30123.1	34839.6	28232.1	20169.3	16748.3	14316.4	21833.2	23582.1	24425.2
M339T393	251995	241640	460050	402310	425411	406441	397736	210078	76885.3	184046	494370	272980	196220	126415	255466	361935	518492	679650	310886	336325	341245
M188T193	2107.43	1046.89	1446.39	2938.15	4196.14	3673.58	2971.71	2495.68	1259.81	1907.11	1717.99	2632.24	2842.51	2950.94	2462.98	1173.25	1011.04	554.76	1905.49	2480.61	2390.72
M355T302	3930.61	6310.68	5423.79	6434.93	6658.96	7859.31	6125.59	4777.53	1346.3	2774.03	6404.64	4603.55	3401.35	2651.78	5030.92	7683.3	8123.37	11965.3	5744.63	6869.71	5177.49
M355T310	800.018	1153.49	596.313	462.314	447.6	1066.48	1724.02	1884.75	1857.18	891.504	525.712	874.181	529.233	882.276	609.983	806.49	430.887	429.021	640.989	860.885	747.227
M407T197	9718.68	15580.9	15970.2	11713.3	6521.03	3995.6	1352.83	6592.6	9330.54	6639.97	2545.09	2381.31	12621.3	21630.2	13226.8	5630.52	3897.71	2563.75	8340.48	8382.54	8602.84
M271T372	24019.9	32593.6	31372.2	33851	28309.5	23519.3	16329.7	19706.5	22000	17600.9	30667.5	20231.3	16295.9	17147.2	23903.4	26539.5	36565	38272.7	20752.2	24789.6	26822.9
M271T282	14860.4	17859.6	11599.6	16925.7	19092.2	15922.3	17882.8	14611.9	12461	15987.8	16694.9	14301.8	12415.6	10768.4	15318.9	20149.7	19148	20247	16168.3	15296.4	16102.1
M339T321	6935.72	4719.94	6222.4	6514.08	5888.3	4025.72	2648.28	8617.6	13581.6	10003.4	5521.97	4708.41	6510.93	7357.82	8795.03	10101	7341.91	4920.09	4408.53	5461.72	6187.94
M263T264	3150.22	2726.33	3101.16	3107.28	3506.86	3819.8	4241.06	3452.48	2995.78	3478.12	4477.74	3644.18	2585.68	2831.54	3990.64	3152.36	4406.6	4489.21	3126.43	3025.26	3511.2
M313T249	11633.6	14335.8	13952.2	13684.5	12765.1	11552.1	13771.1	8663.48	6808.74	10801.5	12776.4	16257.5	25596.1	28826.5	18553.3	13141.1	13721.8	5979.11	11837.5	12819.2	13138.8
M331T258	3923.88	2261.94	2466.16	2422.86	2341.48	1665.15	2272.96	1896.56	2638.95	2216.24	2835.86	1660.76	2603.85	2700.95	2711.03	1593.34	2345.4	2531.7	1802.05	2358.92	2429.16
M297T301	17747.9	29397.1	31709.5	12040.3	34854.4	12396.8	10576.4	11341.1	13889.1	16812	15628.6	17421.9	30946.9	15872	18854.4	21695.7	18895.6	17894.7	28282.1	14159.4	33788
M185T215	6891.14	4975.05	12104.9	9009.59	10201.6	14893.4	19766.5	10454	5351.56	6579.74	10706.5	16776.2	16856.7	26788	15698.2	4356.59	4143.42	5331.24	8593.76	9007.57	10487.1
M243T212	4790.77	7978.72	6454.84	5318.04	7165.74	4373.93	3740.28	7582.08	6918.14	5754.84	4804.65	5267.98	6011.61	5847.91	5004.49	5815.81	6847.73	4355.82	6465.14	6150.36	6035.21
M327T385	47317.1	53288.1	53100.4	45367.7	38006.2	42838.1	38090.3	46597	31301.1	29391.9	66440.7	44999	37401.2	22197.4	37972	47287.8	63133.7	96682.4	42612.9	49228.6	52336.3
M333T279	27696.3	31785	34941.8	23710.2	22406.9	17052.4	13789.9	26410.9	31725.9	31052.5	19640.4	21452.2	34882.2	48809.4	34494.9	17217.9	15270.4	11826.2	23603.9	22602.5	23012.5
M383T483	22297.5	19089.3	17982.3	26721	33635.4	22960	12671	32660.6	47397.5	36247.4	36402.3	15715.8	15004.8	12877.8	23119.8	39262.8	55046.4	73586.9	22567.5	25793.1	25525.1
M145T48	1474.08	1613.55	1791.04	1386.23	1198.86	1327.53	1963.26	1767.49	1380.07	1477.96	1489.74	1803.3	1753.53	1184.43	1491.19	1151.35	1125.09	1293.95	1227.09	1328.54	1664.88
M397T248	946.574	2549.76	86303.3	44816.6	2630.2	1893.09	958.125	939.029	832.906	796.4	995.46	2122.53	1659.34	1441.67	7328.19	13846.2	7178.44	575.863	10706.1	10560.7	11693.9
M397T238	6985.57	5470.9	10298.1	11363	11887.6	10082.6	8077.49	6924.58	6099.87	7087.55	5993.25	8363.5	10293.9	11607.9	9293.55	20375.2	5556.47	3093.73	7039.4	7854.65	7885.34
M233T304	10891.2	11755.6	8795.43	11286.7	9813.8	10037.8	19011.3	8630.26	18068.5	8736.4	13421.1	14843.5	8832.58	8902.77	18957.8	9767.19	11810.3	10425.2	7889.14	8396.49	10557.1
M295T290	9388.43	9569.34	16953	16959.3	9139.44	12151.2	11348.7	6790.18	7888.64	6834.21	14255.2	7902.47	11270	15300.1	10769.9	10832.8	12894.1	15274.7	7840.98	12837.9	10747.9
M221T297	3523.21	4092.67	2149.03	2645.28	3830.4	3886.24	3463	4279.09	4502.57	4247.7	1947.6	1884.87	2542.4	3145.17	2828.42	2670.73	2818.98	3163.65	2999.99	3520.33	2705.4
M131T177	12553	14234.5	23919.7	20285.8	18086.9	15058.2	13628.7	12568.2	12811	10191.2	13244.5	11475.3	15150.3	16685.4	16242.8	16932.9	15047	14409	13715.2	17895.6	15016.9

## Sheet: Table S3
Sample	similar to stage IV sporulation protein	stage V sporulation protein S	stage V sporulation protein AE	stage V sporulation protein AD	stage V sporulation protein AC	stage IV sporulation protein FB [EC:3.4.24.-]	stage IV sporulation protein A	stage III sporulation protein AH	stage III sporulation protein AG	stage III sporulation protein AE	stage III sporulation protein AD	stage III sporulation protein AC	stage III sporulation protein AA	stage II sporulation protein D	stage II sporulation protein AB (anti-sigma F factor) [EC:2.7.11.1]	stage II sporulation protein AA (anti-sigma F factor antagonist)	spore maturation protein B	spore maturation protein A	spoIIIJ-associated protein	spore coat protein M	spore coat protein JC	germination protein M	spore germination protein KC	spore germination protein KB	spore germination protein KA
	A	B	V	D	E	F	G	H	I	J	K	LM	N	O	P	Q	R	S	T	U	V	W	X	Y	Z
Low860	4078	134	1692	4484	2366	978	4926	2210	1784	3704	1510	326	3736	7182	2094	1240	2404	2630	6418	28	2172	1916	1100	634	1670
Low7322	5814	122	1868	5518	2572	642	6218	2708	2234	4744	1374	350	5194	9360	2292	1422	3130	3440	6888	8	2456	1616	872	636	1422
Low7266	5464	134	1982	5950	2736	1056	6648	2758	2002	4702	1674	462	4838	8454	2436	1486	2870	3714	6846	24	2280	2264	968	842	1796
Low7256	5306	160	2014	6310	3158	1318	6712	3026	1992	4902	1602	378	5036	9554	2390	1628	3018	3436	7720	24	2926	1854	1310	1004	2544
Low500	3958	114	1202	3686	1984	700	4204	1946	1704	3274	1180	336	3288	6450	1586	1128	2012	2264	5818	74	1736	1404	524	346	1170
Low245	4310	94	1552	4532	2220	816	4856	2318	1994	3436	1262	356	3786	7320	2048	1166	2376	2750	7930	18	2102	1520	822	444	1438
Low204	4528	70	1576	4546	2548	982	5464	2260	1872	4028	1282	322	4224	7204	2004	1298	2630	3318	6040	26	2100	1564	954	948	1436
Low100	5428	202	2012	6132	2878	702	6506	2796	2546	4756	1646	318	5116	9754	2522	1642	2936	3378	7854	18	2568	2068	714	424	2352
High789	4950	130	1972	5314	2720	860	5866	2702	2220	4798	1592	354	4790	8770	2530	1334	2982	3214	7548	8	2474	2056	1082	908	1972
High782	4856	140	1802	5150	2692	992	5766	2652	1970	4160	1318	360	4368	8516	2306	1414	2916	3436	6868	4	2564	1654	1116	822	1856
High772	5138	190	1956	5518	2822	1144	6178	2878	2054	4294	1606	382	4672	8018	2494	1488	2956	3440	7394	74	2874	2148	1262	908	2190
High763	6196	126	2482	6698	3504	1468	7414	3382	2486	5556	1758	444	5880	10306	2758	1878	3854	4212	7200	10	3294	1918	1568	890	2362
High757	6362	208	2438	7802	3376	1602	7786	3262	2698	5482	1712	394	5496	10792	2846	1856	3714	4496	9018	8	3188	1990	1092	1460	2728
High7480	4908	166	1904	5406	2516	1240	6162	2302	1788	4620	1374	378	4542	7828	2182	1512	2338	3324	7190	16	2394	1676	1140	1436	2402
High739	7616	198	3094	8438	4146	1872	8930	4356	3500	6918	2624	576	7612	12292	3422	2512	4264	5316	11606	2	3732	3676	1450	1034	3310
High735	4884	134	1836	5114	2430	1106	5484	2588	2098	4424	1660	398	4468	7996	2390	1376	2632	3352	6406	6	2666	2166	1038	712	2038
High729	5136	156	1914	5664	3010	722	6368	2654	2146	4774	1554	426	4892	8542	2482	1474	3258	3698	7576	4	2502	1690	1246	500	1872
High211	8122	176	3116	8374	4144	2376	9606	4450	3778	7514	2570	618	8168	14356	3860	2322	4724	5408	10384	22	4202	3766	1882	1066	3546

## Sheet: Table S4
Pathway	P-value
Arginine and proline metabolism	1e-05
Glicine, serine and threonine metabolism	1e-05
Pyruvate metabolism	1e-05
Glycolysis/Gluconeogenesis	5e-05
Arginine biosynthesis	0.0001
Citrate cycle (TCA cycle)	0.0001
Alanine, aspartate and glutamate metabolism	0.0002
Glutathione metabolism	0.0003
Glyoxylate and dicarboxylate metabolism	0.0005
Cysteine and methionine metabolism	0.0008
Glycerophospholipid metabolism	0.001
Fatty acid degradation	0.01
Tryptophan metabolism	0.04

## Sheet: Table S5
Target	Source	correlation	pvalue	fdr	Weight	po_ne	color	type.x	type.y	newtype
s__[Clostridium]_sordellii	s__Oscillibacter_sp._1-3	0.880952	0.00385032	0.0198532	0.880952	positive	#E41A1C	low	low	low_low
s__[Clostridium]_sordellii	s__Ruminococcus_albus	-0.761905	0.0280049	0.0398346	0.761905	negative	#377EB8	low	low	low_low
s__[Clostridium]_sordellii	s__Prevotella_brevis	-0.809524	0.0149027	0.0317966	0.809524	negative	#377EB8	low	low	low_low
s__[Clostridium]_sordellii	s__Burkholderia_pseudomallei	0.707528	0.0496283	0.0510727	0.707528	positive	#E41A1C	low	low	low_low
s__[Eubacterium]_rectale	s__Clostridium_sp._CAG:138	-0.880952	0.00385032	0.0198532	0.880952	negative	#377EB8	low	low	low_low
s__[Eubacterium]_rectale	s__Roseburia_inulinivorans	0.928571	0.000862968	0.00871774	0.928571	positive	#E41A1C	low	low	low_low
s__[Eubacterium]_rectale	s__[Ruminococcus]_torques	0.714286	0.0465282	0.0480824	0.714286	positive	#E41A1C	low	low	low_low
s__[Ruminococcus]_torques	s__Flavonifractor_plautii	0.857143	0.00653002	0.0241221	0.857143	positive	#E41A1C	low	low	low_low
s__[Ruminococcus]_torques	s__Firmicutes_bacterium_CAG:170	0.761905	0.0280049	0.0398346	0.761905	positive	#E41A1C	low	low	low_low
s__[Ruminococcus]_torques	s__Roseburia_inulinivorans	0.785714	0.0208151	0.0374672	0.785714	positive	#E41A1C	low	low	low_low
s__Alistipes_sp._CAG:435	s__Ruminococcus_albus	-0.761905	0.0280049	0.0398346	0.761905	negative	#377EB8	low	low	low_low
s__Alistipes_sp._CAG:435	s__Bacteroides_thetaiotaomicron	-0.738095	0.0365528	0.0460397	0.738095	negative	#377EB8	low	low	low_low
s__Alistipes_sp._CAG:435	s__Sharpea_azabuensis	-0.857143	0.00653002	0.0241221	0.857143	negative	#377EB8	low	low	low_low
s__Bacteroides_fragilis	s__Treponema_medium	0.809524	0.0149027	0.0317966	0.809524	positive	#E41A1C	low	low	low_low
s__Bacteroides_fragilis	s__Clostridium_sp._CAG:413	0.785714	0.0208151	0.0374672	0.785714	positive	#E41A1C	low	low	low_low
s__Bacteroides_fragilis	s__Firmicutes_bacterium_CAG:240	0.880952	0.00385032	0.0198532	0.880952	positive	#E41A1C	low	low	low_low
s__Bacteroides_fragilis	s__Treponema_succinifaciens	0.761905	0.0280049	0.0398346	0.761905	positive	#E41A1C	low	low	low_low
s__Bacteroides_fragilis	s__Prevotella_sp._CAG:1031	0.738095	0.0365528	0.0460397	0.738095	positive	#E41A1C	low	low	low_low
s__Bacteroides_fragilis	s__Firmicutes_bacterium_CAG:114	0.904762	0.00200828	0.0136178	0.904762	positive	#E41A1C	low	low	low_low
s__Bacteroides_fragilis	s__Peptoclostridium_difficile	-0.880952	0.00385032	0.0198532	0.880952	negative	#377EB8	low	low	low_low
s__Bacteroides_fragilis	s__Firmicutes_bacterium_CAG:272	0.833333	0.0101755	0.0278281	0.833333	positive	#E41A1C	low	low	low_low
s__Bacteroides_fragilis	s__Oscillibacter_sp._ER4	0.738095	0.0365528	0.0460397	0.738095	positive	#E41A1C	low	low	low_low
s__Bacteroides_fragilis	s__uncultured_bacterium	0.833333	0.0101755	0.0278281	0.833333	positive	#E41A1C	low	low	low_low
s__Bacteroides_sp._CAG:1060	s__Bacteroides_sp._CAG:709	0.880952	0.00385032	0.0198532	0.880952	positive	#E41A1C	low	low	low_low
s__Bacteroides_sp._CAG:1060	s__Prevotella_bivia	0.714286	0.0465282	0.0480824	0.714286	positive	#E41A1C	low	low	low_low
s__Bacteroides_sp._CAG:1060	s__Clostridium_botulinum	-0.809524	0.0149027	0.0317966	0.809524	negative	#377EB8	low	low	low_low
s__Bacteroides_sp._CAG:1060	s__Bacteroides_thetaiotaomicron	0.738095	0.0365528	0.0460397	0.738095	positive	#E41A1C	low	low	low_low
s__Bacteroides_sp._CAG:1060	s__Bacteroides_sp._CAG:545	0.809524	0.0149027	0.0317966	0.809524	positive	#E41A1C	low	low	low_low
s__Bacteroides_sp._CAG:1060	s__Burkholderia_pseudomallei	-0.707528	0.0496283	0.0510727	0.707528	negative	#377EB8	low	low	low_low
s__Bacteroides_sp._CAG:1060	s__Prevotella_multisaccharivorax	-0.714286	0.0465282	0.0480824	0.714286	negative	#377EB8	low	low	low_low
s__Bacteroides_sp._CAG:1060	s__Bacteroides_uniformis	0.952381	0.0002604	0.00402806	0.952381	positive	#E41A1C	low	low	low_low
s__Bacteroides_sp._CAG:1060	s__Tannerella_sp._oral_taxon_BU063	-0.738095	0.0365528	0.0460397	0.738095	negative	#377EB8	low	low	low_low
s__Bacteroides_sp._CAG:709	s__Bacteroides_uniformis	0.714286	0.0465282	0.0480824	0.714286	positive	#E41A1C	low	low	low_low
s__Bacteroides_sp._CAG:709	s__Burkholderia_pseudomallei	-0.829515	0.010858	0.0293699	0.829515	negative	#377EB8	low	low	low_low
s__Bacteroides_sp._CAG:927	s__Prevotella_multisaccharivorax	0.761905	0.0280049	0.0398346	0.761905	positive	#E41A1C	low	low	low_low
s__Bacteroides_sp._CAG:927	s__Prevotella_sp._CAG:485	0.880952	0.00385032	0.0198532	0.880952	positive	#E41A1C	low	low	low_low
s__Bacteroides_thetaiotaomicron	s__Mollicutes_bacterium_HR2	-0.904762	0.00200828	0.0136178	0.904762	negative	#377EB8	low	low	low_low
s__Bacteroides_uniformis	s__Clostridium_sp._CAG:138	0.761905	0.0280049	0.0398346	0.761905	positive	#E41A1C	low	low	low_low
s__Bacteroides_uniformis	s__Bacteroides_sp._CAG:545	0.761905	0.0280049	0.0398346	0.761905	positive	#E41A1C	low	low	low_low
s__Bacteroides_uniformis	s__Bacteroides_thetaiotaomicron	0.714286	0.0465282	0.0480824	0.714286	positive	#E41A1C	low	low	low_low
s__Bacteroides_uniformis	s__Prevotella_multisaccharivorax	-0.761905	0.0280049	0.0398346	0.761905	negative	#377EB8	low	low	low_low
s__Bacteroides_vulgatus	s__Clostridium_sp._CAG:533	0.761905	0.0280049	0.0398346	0.761905	positive	#E41A1C	low	low	low_low
s__Bacteroides_vulgatus	s__Prevotella_sp._CAG:1031	0.761905	0.0280049	0.0398346	0.761905	positive	#E41A1C	low	low	low_low
s__Bacteroides_vulgatus	s__unclassified_g__Bacteroides	0.714286	0.0465282	0.0480824	0.714286	positive	#E41A1C	low	low	low_low
s__Bacteroides_vulgatus	s__bacterium_P3	-0.785714	0.0208151	0.0374672	0.785714	negative	#377EB8	low	low	low_low
s__Bacteroides_vulgatus	s__Sinorhizobium_sp._GL28	-0.904762	0.00200828	0.0136178	0.904762	negative	#377EB8	low	low	low_low
s__Bacteroides_vulgatus	s__Prevotella_disiens	0.809524	0.0149027	0.0317966	0.809524	positive	#E41A1C	low	low	low_low
s__Bacteroides_vulgatus	s__Prevotella_sp._CAG:5226	0.833333	0.0101755	0.0278281	0.833333	positive	#E41A1C	low	low	low_low
s__Bifidobacterium_pseudolongum	s__Prevotella_intermedia	-0.785714	0.0208151	0.0374672	0.785714	negative	#377EB8	low	low	low_low
s__Bifidobacterium_pseudolongum	s__Firmicutes_bacterium_CAG:555	-0.952381	0.0002604	0.00402806	0.952381	negative	#377EB8	low	low	low_low
s__Bifidobacterium_pseudolongum	s__Prevotella_sp._CAG:1031	-0.880952	0.00385032	0.0198532	0.880952	negative	#377EB8	low	low	low_low
s__Bifidobacterium_pseudolongum	s__Bacteroides_vulgatus	-0.809524	0.0149027	0.0317966	0.809524	negative	#377EB8	low	low	low_low
s__Bifidobacterium_pseudolongum	s__Prevotella_sp._CAG:5226	-0.761905	0.0280049	0.0398346	0.761905	negative	#377EB8	low	low	low_low
s__Bifidobacterium_pseudolongum	s__Firmicutes_bacterium_CAG:103	-0.714286	0.0465282	0.0480824	0.714286	negative	#377EB8	low	low	low_low
s__Bifidobacterium_pseudolongum	s__unclassified_g__Bacteroides	-0.785714	0.0208151	0.0374672	0.785714	negative	#377EB8	low	low	low_low
s__Bifidobacterium_pseudolongum	s__bacterium_P3	0.880952	0.00385032	0.0198532	0.880952	positive	#E41A1C	low	low	low_low
s__Bifidobacterium_pseudolongum	s__Prevotella_sp._CAG:279	-0.928571	0.000862968	0.00871774	0.928571	negative	#377EB8	low	low	low_low
s__Bifidobacterium_pseudolongum	s__Sinorhizobium_sp._GL28	0.714286	0.0465282	0.0480824	0.714286	positive	#E41A1C	low	low	low_low
s__Burkholderia_pseudomallei	s__Firmicutes_bacterium_CAG:137	0.756323	0.0298844	0.0422651	0.756323	positive	#E41A1C	low	low	low_low
s__Butyricicoccus_pullicaecorum	s__Prevotella_multisaccharivorax	0.714286	0.0465282	0.0480824	0.714286	positive	#E41A1C	low	low	low_low
s__Butyricicoccus_pullicaecorum	s__Coprococcus_comes	0.833333	0.0101755	0.0278281	0.833333	positive	#E41A1C	low	low	low_low
s__Butyricicoccus_pullicaecorum	s__Treponema_medium	-0.714286	0.0465282	0.0480824	0.714286	negative	#377EB8	low	low	low_low
s__Butyricicoccus_pullicaecorum	s__Lachnospiraceae_bacterium_FE2018	0.785714	0.0208151	0.0374672	0.785714	positive	#E41A1C	low	low	low_low
s__Butyricicoccus_pullicaecorum	s__Treponema_sp._C6A8	-0.952381	0.0002604	0.00402806	0.952381	negative	#377EB8	low	low	low_low
s__Butyricicoccus_pullicaecorum	s__Firmicutes_bacterium_CAG:238	-0.809524	0.0149027	0.0317966	0.809524	negative	#377EB8	low	low	low_low
s__Butyricicoccus_pullicaecorum	s__Lachnospiraceae_bacterium_7_1_58FAA	-0.809524	0.0149027	0.0317966	0.809524	negative	#377EB8	low	low	low_low
s__Butyrivibrio_fibrisolvens	s__Firmicutes_bacterium_CAG:137	0.738095	0.0365528	0.0460397	0.738095	positive	#E41A1C	low	low	low_low
s__Butyrivibrio_fibrisolvens	s__Firmicutes_bacterium_CAG:103	0.833333	0.0101755	0.0278281	0.833333	positive	#E41A1C	low	low	low_low
s__Butyrivibrio_fibrisolvens	s__Firmicutes_bacterium_CAG:124	0.761905	0.0280049	0.0398346	0.761905	positive	#E41A1C	low	low	low_low
s__Butyrivibrio_fibrisolvens	s__[Ruminococcus]_torques	0.809524	0.0149027	0.0317966	0.809524	positive	#E41A1C	low	low	low_low
s__Chlamydia_trachomatis	s__Burkholderia_pseudomallei	0.829515	0.010858	0.0293699	0.829515	positive	#E41A1C	low	low	low_low
s__Chlamydia_trachomatis	s__Clostridium_botulinum	0.785714	0.0208151	0.0374672	0.785714	positive	#E41A1C	low	low	low_low
s__Chlamydia_trachomatis	s__Bacteroides_sp._CAG:545	-0.714286	0.0465282	0.0480824	0.714286	negative	#377EB8	low	low	low_low
s__Chlamydia_trachomatis	s__Bacteroides_uniformis	-0.857143	0.00653002	0.0241221	0.857143	negative	#377EB8	low	low	low_low
s__Chlamydia_trachomatis	s__Bacteroides_thetaiotaomicron	-0.761905	0.0280049	0.0398346	0.761905	negative	#377EB8	low	low	low_low
s__Chlamydia_trachomatis	s__Bacteroides_sp._CAG:709	-0.928571	0.000862968	0.00871774	0.928571	negative	#377EB8	low	low	low_low
s__Chlamydia_trachomatis	s__Bacteroides_sp._CAG:1060	-0.952381	0.0002604	0.00402806	0.952381	negative	#377EB8	low	low	low_low
s__Clostridium_botulinum	s__bacterium_P3	0.809524	0.0149027	0.0317966	0.809524	positive	#E41A1C	low	low	low_low
s__Clostridium_botulinum	s__Bacteroides_thetaiotaomicron	-0.904762	0.00200828	0.0136178	0.904762	negative	#377EB8	low	low	low_low
s__Clostridium_botulinum	s__Bacteroides_uniformis	-0.785714	0.0208151	0.0374672	0.785714	negative	#377EB8	low	low	low_low
s__Clostridium_botulinum	s__Clostridium_sp._CAG:533	-0.857143	0.00653002	0.0241221	0.857143	negative	#377EB8	low	low	low_low
s__Clostridium_botulinum	s__Parabacteroides_distasonis	-0.738095	0.0365528	0.0460397	0.738095	negative	#377EB8	low	low	low_low
s__Clostridium_botulinum	s__Prevotella_sp._CAG:5226	-0.809524	0.0149027	0.0317966	0.809524	negative	#377EB8	low	low	low_low
s__Clostridium_botulinum	s__Mollicutes_bacterium_HR2	0.857143	0.00653002	0.0241221	0.857143	positive	#E41A1C	low	low	low_low
s__Clostridium_botulinum	s__unclassified_g__Bacteroides	-0.738095	0.0365528	0.0460397	0.738095	negative	#377EB8	low	low	low_low
s__Clostridium_botulinum	s__Bacteroides_sp._CAG:545	-0.809524	0.0149027	0.0317966	0.809524	negative	#377EB8	low	low	low_low
s__Clostridium_butyricum	s__Ruminococcus_sp._HUN007	0.904762	0.00200828	0.0136178	0.904762	positive	#E41A1C	low	low	low_low
s__Clostridium_butyricum	s__Treponema_saccharophilum	0.809524	0.0149027	0.0317966	0.809524	positive	#E41A1C	low	low	low_low
s__Clostridium_butyricum	s__Mollicutes_bacterium_HR2	0.761905	0.0280049	0.0398346	0.761905	positive	#E41A1C	low	low	low_low
s__Clostridium_butyricum	s__Prevotella_sp._CAG:5226	-0.809524	0.0149027	0.0317966	0.809524	negative	#377EB8	low	low	low_low
s__Clostridium_perfringens	s__Clostridium_sp._CAG:138	-0.809524	0.0149027	0.0317966	0.809524	negative	#377EB8	low	low	low_low
s__Clostridium_sp._CAG:226	s__Treponema_medium	0.785714	0.0208151	0.0374672	0.785714	positive	#E41A1C	low	low	low_low
s__Clostridium_sp._CAG:226	s__Treponema_sp._C6A8	0.785714	0.0208151	0.0374672	0.785714	positive	#E41A1C	low	low	low_low
s__Clostridium_sp._CAG:226	s__Clostridium_sp._CAG:138	0.714286	0.0465282	0.0480824	0.714286	positive	#E41A1C	low	low	low_low
s__Clostridium_sp._CAG:226	s__Butyricicoccus_pullicaecorum	-0.857143	0.00653002	0.0241221	0.857143	negative	#377EB8	low	low	low_low
s__Clostridium_sp._CAG:226	s__Lachnospiraceae_bacterium_7_1_58FAA	0.714286	0.0465282	0.0480824	0.714286	positive	#E41A1C	low	low	low_low
s__Clostridium_sp._CAG:226	s__Coprococcus_comes	-0.97619	3.3144e-05	0.000911459	0.97619	negative	#377EB8	low	low	low_low
s__Clostridium_sp._CAG:413	s__Tannerella_sp._oral_taxon_BU063	-0.761905	0.0280049	0.0398346	0.761905	negative	#377EB8	low	low	low_low
s__Clostridium_sp._CAG:413	s__Subdoligranulum_variabile	-0.714286	0.0465282	0.0480824	0.714286	negative	#377EB8	low	low	low_low
s__Clostridium_sp._CAG:413	s__Treponema_medium	0.833333	0.0101755	0.0278281	0.833333	positive	#E41A1C	low	low	low_low
s__Clostridium_sp._CAG:413	s__Treponema_sp._C6A8	0.857143	0.00653002	0.0241221	0.857143	positive	#E41A1C	low	low	low_low
s__Clostridium_sp._CAG:413	s__Butyricicoccus_pullicaecorum	-0.738095	0.0365528	0.0460397	0.738095	negative	#377EB8	low	low	low_low
s__Clostridium_sp._CAG:413	s__Coprococcus_comes	-0.714286	0.0465282	0.0480824	0.714286	negative	#377EB8	low	low	low_low
s__Clostridium_sp._CAG:413	s__Pseudoflavonifractor_capillosus	-0.785714	0.0208151	0.0374672	0.785714	negative	#377EB8	low	low	low_low
s__Clostridium_sp._CAG:413	s__Firmicutes_bacterium_CAG:114	0.714286	0.0465282	0.0480824	0.714286	positive	#E41A1C	low	low	low_low
s__Clostridium_sp._CAG:413	s__Firmicutes_bacterium_CAG:238	0.857143	0.00653002	0.0241221	0.857143	positive	#E41A1C	low	low	low_low
s__Clostridium_sp._CAG:413	s__Dorea_longicatena	-0.809524	0.0149027	0.0317966	0.809524	negative	#377EB8	low	low	low_low
s__Clostridium_sp._CAG:413	s__Prevotella_multisaccharivorax	-0.714286	0.0465282	0.0480824	0.714286	negative	#377EB8	low	low	low_low
s__Clostridium_sp._CAG:533	s__Mollicutes_bacterium_HR2	-0.952381	0.0002604	0.00402806	0.952381	negative	#377EB8	low	low	low_low
s__Clostridium_sp._CAG:533	s__Bacteroides_thetaiotaomicron	0.809524	0.0149027	0.0317966	0.809524	positive	#E41A1C	low	low	low_low
s__Clostridium_sp._CAG:533	s__Lachnospiraceae_bacterium_7_1_58FAA	-0.785714	0.0208151	0.0374672	0.785714	negative	#377EB8	low	low	low_low
s__Clostridium_sp._CAG:533	s__Parabacteroides_distasonis	0.928571	0.000862968	0.00871774	0.928571	positive	#E41A1C	low	low	low_low
s__Clostridium_sp._CAG:533	s__unclassified_g__Bacteroides	0.785714	0.0208151	0.0374672	0.785714	positive	#E41A1C	low	low	low_low
s__Clostridium_sp._CAG:533	s__Prevotella_sp._CAG:5226	0.904762	0.00200828	0.0136178	0.904762	positive	#E41A1C	low	low	low_low
s__Coprococcus_comes	s__Treponema_sp._C6A8	-0.761905	0.0280049	0.0398346	0.761905	negative	#377EB8	low	low	low_low
s__Coprococcus_comes	s__Clostridium_sp._CAG:138	-0.738095	0.0365528	0.0460397	0.738095	negative	#377EB8	low	low	low_low
s__Desulfitobacterium_hafniense	s__[Ruminococcus]_torques	0.857143	0.00653002	0.0241221	0.857143	positive	#E41A1C	low	low	low_low
s__Desulfitobacterium_hafniense	s__Prevotella_sp._CAG:485	0.738095	0.0365528	0.0460397	0.738095	positive	#E41A1C	low	low	low_low
s__Desulfitobacterium_hafniense	s__Bacteroides_sp._CAG:927	0.714286	0.0465282	0.0480824	0.714286	positive	#E41A1C	low	low	low_low
s__Desulfovibrio_piger	s__Firmicutes_bacterium_CAG:137	0.833333	0.0101755	0.0278281	0.833333	positive	#E41A1C	low	low	low_low
s__Desulfovibrio_piger	s__Firmicutes_bacterium_CAG:124	0.833333	0.0101755	0.0278281	0.833333	positive	#E41A1C	low	low	low_low
s__Dorea_longicatena	s__Treponema_sp._C6A8	-0.97619	3.3144e-05	0.000911459	0.97619	negative	#377EB8	low	low	low_low
s__Dorea_longicatena	s__Subdoligranulum_variabile	0.928571	0.000862968	0.00871774	0.928571	positive	#E41A1C	low	low	low_low
s__Dorea_longicatena	s__Butyricicoccus_pullicaecorum	0.97619	3.3144e-05	0.000911459	0.97619	positive	#E41A1C	low	low	low_low
s__Dorea_longicatena	s__Treponema_saccharophilum	-0.714286	0.0465282	0.0480824	0.714286	negative	#377EB8	low	low	low_low
s__Dorea_longicatena	s__Lachnospiraceae_bacterium_7_1_58FAA	-0.714286	0.0465282	0.0480824	0.714286	negative	#377EB8	low	low	low_low
s__Dorea_longicatena	s__Bacteroides_sp._CAG:927	0.714286	0.0465282	0.0480824	0.714286	positive	#E41A1C	low	low	low_low
s__Dorea_longicatena	s__Firmicutes_bacterium_CAG:238	-0.857143	0.00653002	0.0241221	0.857143	negative	#377EB8	low	low	low_low
s__Dorea_longicatena	s__Coprococcus_comes	0.809524	0.0149027	0.0317966	0.809524	positive	#E41A1C	low	low	low_low
s__Dorea_longicatena	s__Treponema_denticola	-0.738095	0.0365528	0.0460397	0.738095	negative	#377EB8	low	low	low_low
s__Dorea_longicatena	s__Prevotella_multisaccharivorax	0.833333	0.0101755	0.0278281	0.833333	positive	#E41A1C	low	low	low_low
s__Dorea_longicatena	s__Pseudoflavonifractor_capillosus	0.952381	0.0002604	0.00402806	0.952381	positive	#E41A1C	low	low	low_low
s__Dorea_longicatena	s__Prevotella_sp._CAG:485	0.761905	0.0280049	0.0398346	0.761905	positive	#E41A1C	low	low	low_low
s__Dorea_longicatena	s__Clostridium_sp._CAG:226	-0.833333	0.0101755	0.0278281	0.833333	negative	#377EB8	low	low	low_low
s__Dorea_longicatena	s__Lachnospiraceae_bacterium_FE2018	0.880952	0.00385032	0.0198532	0.880952	positive	#E41A1C	low	low	low_low
s__Escherichia_coli	s__Clostridium_sp._CAG:413	-0.785714	0.0208151	0.0374672	0.785714	negative	#377EB8	low	low	low_low
s__Escherichia_coli	s__Firmicutes_bacterium_CAG:272	-0.714286	0.0465282	0.0480824	0.714286	negative	#377EB8	low	low	low_low
s__Escherichia_coli	s__Treponema_socranskii	-0.714286	0.0465282	0.0480824	0.714286	negative	#377EB8	low	low	low_low
s__Escherichia_coli	s__uncultured_bacterium	-0.809524	0.0149027	0.0317966	0.809524	negative	#377EB8	low	low	low_low
s__Escherichia_coli	s__Oscillibacter_sp._ER4	-0.809524	0.0149027	0.0317966	0.809524	negative	#377EB8	low	low	low_low
s__Escherichia_coli	s__Firmicutes_bacterium_CAG:238	-0.785714	0.0208151	0.0374672	0.785714	negative	#377EB8	low	low	low_low
s__Escherichia_coli	s__Treponema_succinifaciens	-0.714286	0.0465282	0.0480824	0.714286	negative	#377EB8	low	low	low_low
s__Escherichia_coli	s__Ruminococcus_sp._CAG:177	0.714286	0.0465282	0.0480824	0.714286	positive	#E41A1C	low	low	low_low
s__Escherichia_coli	s__Lachnospiraceae_bacterium_7_1_58FAA	-0.738095	0.0365528	0.0460397	0.738095	negative	#377EB8	low	low	low_low
s__Escherichia_coli	s__Phascolarctobacterium_succinatutens	0.714286	0.0465282	0.0480824	0.714286	positive	#E41A1C	low	low	low_low
s__Escherichia_coli	s__Treponema_medium	-0.904762	0.00200828	0.0136178	0.904762	negative	#377EB8	low	low	low_low
s__Faecalibacterium_prausnitzii	s__Clostridium_sp._CAG:226	-0.833333	0.0101755	0.0278281	0.833333	negative	#377EB8	low	low	low_low
s__Faecalibacterium_prausnitzii	s__Lachnospiraceae_bacterium_7_1_58FAA	-0.714286	0.0465282	0.0480824	0.714286	negative	#377EB8	low	low	low_low
s__Faecalibacterium_prausnitzii	s__Tannerella_sp._oral_taxon_BU063	0.809524	0.0149027	0.0317966	0.809524	positive	#E41A1C	low	low	low_low
s__Faecalibacterium_prausnitzii	s__Prevotella_multisaccharivorax	0.833333	0.0101755	0.0278281	0.833333	positive	#E41A1C	low	low	low_low
s__Faecalibacterium_prausnitzii	s__Butyricicoccus_pullicaecorum	0.97619	3.3144e-05	0.000911459	0.97619	positive	#E41A1C	low	low	low_low
s__Faecalibacterium_prausnitzii	s__Phascolarctobacterium_succinatutens	0.714286	0.0465282	0.0480824	0.714286	positive	#E41A1C	low	low	low_low
s__Faecalibacterium_prausnitzii	s__Subdoligranulum_variabile	0.928571	0.000862968	0.00871774	0.928571	positive	#E41A1C	low	low	low_low
s__Faecalibacterium_prausnitzii	s__Firmicutes_bacterium_CAG:238	-0.857143	0.00653002	0.0241221	0.857143	negative	#377EB8	low	low	low_low
s__Faecalibacterium_prausnitzii	s__Treponema_saccharophilum	-0.714286	0.0465282	0.0480824	0.714286	negative	#377EB8	low	low	low_low
s__Faecalibacterium_prausnitzii	s__Clostridium_sp._CAG:413	-0.809524	0.0149027	0.0317966	0.809524	negative	#377EB8	low	low	low_low
s__Faecalibacterium_prausnitzii	s__Treponema_denticola	-0.738095	0.0365528	0.0460397	0.738095	negative	#377EB8	low	low	low_low
s__Faecalibacterium_prausnitzii	s__Pseudoflavonifractor_capillosus	0.952381	0.0002604	0.00402806	0.952381	positive	#E41A1C	low	low	low_low
s__Faecalibacterium_prausnitzii	s__Treponema_socranskii	-0.833333	0.0101755	0.0278281	0.833333	negative	#377EB8	low	low	low_low
s__Faecalibacterium_prausnitzii	s__Treponema_bryantii	-0.97619	3.3144e-05	0.000911459	0.97619	negative	#377EB8	low	low	low_low
s__Faecalibacterium_prausnitzii	s__Prevotella_sp._CAG:485	0.761905	0.0280049	0.0398346	0.761905	positive	#E41A1C	low	low	low_low
s__Faecalibacterium_prausnitzii	s__Treponema_sp._C6A8	-0.97619	3.3144e-05	0.000911459	0.97619	negative	#377EB8	low	low	low_low
s__Faecalibacterium_prausnitzii	s__Coprococcus_comes	0.809524	0.0149027	0.0317966	0.809524	positive	#E41A1C	low	low	low_low
s__Faecalibacterium_prausnitzii	s__Dorea_longicatena	1	0	0	1	positive	#E41A1C	low	low	low_low
s__Faecalibacterium_prausnitzii	s__Prevotella_copri	0.714286	0.0465282	0.0480824	0.714286	positive	#E41A1C	low	low	low_low
s__Faecalibacterium_prausnitzii	s__Lachnospiraceae_bacterium_FE2018	0.880952	0.00385032	0.0198532	0.880952	positive	#E41A1C	low	low	low_low
s__Faecalibacterium_prausnitzii	s__Bacteroides_sp._CAG:927	0.714286	0.0465282	0.0480824	0.714286	positive	#E41A1C	low	low	low_low
s__Faecalibacterium_sp._CAG:74	s__Flavonifractor_plautii	0.761905	0.0280049	0.0398346	0.761905	positive	#E41A1C	low	low	low_low
s__Faecalibacterium_sp._CAG:74	s__Lactobacillus_mucosae	0.714286	0.0465282	0.0480824	0.714286	positive	#E41A1C	low	low	low_low
s__Faecalibacterium_sp._CAG:74	s__Firmicutes_bacterium_CAG:114	0.714286	0.0465282	0.0480824	0.714286	positive	#E41A1C	low	low	low_low
s__Faecalibacterium_sp._CAG:74	s__Ruminococcus_albus	0.761905	0.0280049	0.0398346	0.761905	positive	#E41A1C	low	low	low_low
s__Fibrobacter_succinogenes	s__Lachnospiraceae_bacterium_7_1_58FAA	0.714286	0.0465282	0.0480824	0.714286	positive	#E41A1C	low	low	low_low
s__Fibrobacter_succinogenes	s__Treponema_succinifaciens	0.738095	0.0365528	0.0460397	0.738095	positive	#E41A1C	low	low	low_low
s__Fibrobacter_succinogenes	s__Treponema_socranskii	0.761905	0.0280049	0.0398346	0.761905	positive	#E41A1C	low	low	low_low
s__Firmicutes_bacterium_CAG:103	s__[Ruminococcus]_torques	0.857143	0.00653002	0.0241221	0.857143	positive	#E41A1C	low	low	low_low
s__Firmicutes_bacterium_CAG:103	s__Flavonifractor_plautii	0.809524	0.0149027	0.0317966	0.809524	positive	#E41A1C	low	low	low_low
s__Firmicutes_bacterium_CAG:103	s__Desulfitobacterium_hafniense	0.833333	0.0101755	0.0278281	0.833333	positive	#E41A1C	low	low	low_low
s__Firmicutes_bacterium_CAG:110	s__Lachnospiraceae_bacterium_FE2018	0.904762	0.00200828	0.0136178	0.904762	positive	#E41A1C	low	low	low_low
s__Firmicutes_bacterium_CAG:110	s__Tannerella_sp._oral_taxon_BU063	0.761905	0.0280049	0.0398346	0.761905	positive	#E41A1C	low	low	low_low
s__Firmicutes_bacterium_CAG:110	s__Coprococcus_comes	0.738095	0.0365528	0.0460397	0.738095	positive	#E41A1C	low	low	low_low
s__Firmicutes_bacterium_CAG:110	s__Butyricicoccus_pullicaecorum	0.833333	0.0101755	0.0278281	0.833333	positive	#E41A1C	low	low	low_low
s__Firmicutes_bacterium_CAG:110	s__Treponema_bryantii	-0.928571	0.000862968	0.00871774	0.928571	negative	#377EB8	low	low	low_low
s__Firmicutes_bacterium_CAG:110	s__Dorea_longicatena	0.904762	0.00200828	0.0136178	0.904762	positive	#E41A1C	low	low	low_low
s__Firmicutes_bacterium_CAG:110	s__Prevotella_multisaccharivorax	0.809524	0.0149027	0.0317966	0.809524	positive	#E41A1C	low	low	low_low
s__Firmicutes_bacterium_CAG:110	s__Subdoligranulum_variabile	0.809524	0.0149027	0.0317966	0.809524	positive	#E41A1C	low	low	low_low
s__Firmicutes_bacterium_CAG:110	s__Treponema_medium	-0.714286	0.0465282	0.0480824	0.714286	negative	#377EB8	low	low	low_low
s__Firmicutes_bacterium_CAG:110	s__Pseudoflavonifractor_capillosus	0.904762	0.00200828	0.0136178	0.904762	positive	#E41A1C	low	low	low_low
s__Firmicutes_bacterium_CAG:110	s__Clostridium_sp._CAG:226	-0.785714	0.0208151	0.0374672	0.785714	negative	#377EB8	low	low	low_low
s__Firmicutes_bacterium_CAG:110	s__Clostridium_sp._CAG:413	-0.880952	0.00385032	0.0198532	0.880952	negative	#377EB8	low	low	low_low
s__Firmicutes_bacterium_CAG:110	s__Treponema_denticola	-0.833333	0.0101755	0.0278281	0.833333	negative	#377EB8	low	low	low_low
s__Firmicutes_bacterium_CAG:110	s__Treponema_sp._C6A8	-0.928571	0.000862968	0.00871774	0.928571	negative	#377EB8	low	low	low_low
s__Firmicutes_bacterium_CAG:110	s__Peptoclostridium_difficile	0.785714	0.0208151	0.0374672	0.785714	positive	#E41A1C	low	low	low_low
s__Firmicutes_bacterium_CAG:110	s__Prevotella_copri	0.761905	0.0280049	0.0398346	0.761905	positive	#E41A1C	low	low	low_low
s__Firmicutes_bacterium_CAG:110	s__Firmicutes_bacterium_CAG:238	-0.761905	0.0280049	0.0398346	0.761905	negative	#377EB8	low	low	low_low
s__Firmicutes_bacterium_CAG:110	s__Treponema_succinifaciens	-0.738095	0.0365528	0.0460397	0.738095	negative	#377EB8	low	low	low_low
s__Firmicutes_bacterium_CAG:110	s__Treponema_socranskii	-0.785714	0.0208151	0.0374672	0.785714	negative	#377EB8	low	low	low_low
s__Firmicutes_bacterium_CAG:110	s__Faecalibacterium_prausnitzii	0.904762	0.00200828	0.0136178	0.904762	positive	#E41A1C	low	low	low_low
s__Firmicutes_bacterium_CAG:110	s__Treponema_saccharophilum	-0.809524	0.0149027	0.0317966	0.809524	negative	#377EB8	low	low	low_low
s__Firmicutes_bacterium_CAG:114	s__Flavonifractor_plautii	0.761905	0.0280049	0.0398346	0.761905	positive	#E41A1C	low	low	low_low
s__Firmicutes_bacterium_CAG:114	s__Treponema_medium	0.761905	0.0280049	0.0398346	0.761905	positive	#E41A1C	low	low	low_low
s__Firmicutes_bacterium_CAG:114	s__Oscillibacter_sp._1-3	-0.714286	0.0465282	0.0480824	0.714286	negative	#377EB8	low	low	low_low
s__Firmicutes_bacterium_CAG:114	s__Firmicutes_bacterium_CAG:240	0.761905	0.0280049	0.0398346	0.761905	positive	#E41A1C	low	low	low_low
s__Firmicutes_bacterium_CAG:137	s__Prevotella_sp._CAG:485	0.785714	0.0208151	0.0374672	0.785714	positive	#E41A1C	low	low	low_low
s__Firmicutes_bacterium_CAG:238	s__Treponema_sp._C6A8	0.833333	0.0101755	0.0278281	0.833333	positive	#E41A1C	low	low	low_low
s__Firmicutes_bacterium_CAG:238	s__Treponema_medium	0.761905	0.0280049	0.0398346	0.761905	positive	#E41A1C	low	low	low_low
s__Firmicutes_bacterium_CAG:240	s__Treponema_medium	0.833333	0.0101755	0.0278281	0.833333	positive	#E41A1C	low	low	low_low
s__Firmicutes_bacterium_CAG:272	s__uncultured_prokaryote	0.738095	0.0365528	0.0460397	0.738095	positive	#E41A1C	low	low	low_low
s__Firmicutes_bacterium_CAG:272	s__Firmicutes_bacterium_CAG:240	0.97619	3.3144e-05	0.000911459	0.97619	positive	#E41A1C	low	low	low_low
s__Firmicutes_bacterium_CAG:272	s__Treponema_medium	0.857143	0.00653002	0.0241221	0.857143	positive	#E41A1C	low	low	low_low
s__Firmicutes_bacterium_CAG:272	s__Firmicutes_bacterium_CAG:114	0.738095	0.0365528	0.0460397	0.738095	positive	#E41A1C	low	low	low_low
s__Firmicutes_bacterium_CAG:555	s__Prevotella_intermedia	0.880952	0.00385032	0.0198532	0.880952	positive	#E41A1C	low	low	low_low
s__Firmicutes_bacterium_CAG:555	s__Prevotella_sp._CAG:1031	0.880952	0.00385032	0.0198532	0.880952	positive	#E41A1C	low	low	low_low
s__Firmicutes_bacterium_CAG:555	s__bacterium_P3	-0.880952	0.00385032	0.0198532	0.880952	negative	#377EB8	low	low	low_low
s__Flavonifractor_plautii	s__Firmicutes_bacterium_CAG:170	0.833333	0.0101755	0.0278281	0.833333	positive	#E41A1C	low	low	low_low
s__Hungatella_hathewayi	s__Prevotella_sp._CAG:1092	0.761905	0.0280049	0.0398346	0.761905	positive	#E41A1C	low	low	low_low
s__Hungatella_hathewayi	s__[Ruminococcus]_torques	0.738095	0.0365528	0.0460397	0.738095	positive	#E41A1C	low	low	low_low
s__Hungatella_hathewayi	s__Firmicutes_bacterium_CAG:137	0.714286	0.0465282	0.0480824	0.714286	positive	#E41A1C	low	low	low_low
s__Hungatella_hathewayi	s__Butyrivibrio_fibrisolvens	0.833333	0.0101755	0.0278281	0.833333	positive	#E41A1C	low	low	low_low
s__Hungatella_hathewayi	s__Clostridium_perfringens	0.714286	0.0465282	0.0480824	0.714286	positive	#E41A1C	low	low	low_low
s__Hungatella_hathewayi	s__Firmicutes_bacterium_CAG:103	0.738095	0.0365528	0.0460397	0.738095	positive	#E41A1C	low	low	low_low
s__Hungatella_hathewayi	s__Firmicutes_bacterium_CAG:170	0.857143	0.00653002	0.0241221	0.857143	positive	#E41A1C	low	low	low_low
s__Intestinimonas_butyriciproducens	s__Clostridium_sp._CAG:226	-0.714286	0.0465282	0.0480824	0.714286	negative	#377EB8	low	low	low_low
s__Intestinimonas_butyriciproducens	s__Oscillibacter_sp._1-3	0.761905	0.0280049	0.0398346	0.761905	positive	#E41A1C	low	low	low_low
s__Intestinimonas_butyriciproducens	s__Lactobacillus_amylovorus	-0.738095	0.0365528	0.0460397	0.738095	negative	#377EB8	low	low	low_low
s__Intestinimonas_butyriciproducens	s__Treponema_denticola	-0.761905	0.0280049	0.0398346	0.761905	negative	#377EB8	low	low	low_low
s__Intestinimonas_butyriciproducens	s__Coprococcus_comes	0.738095	0.0365528	0.0460397	0.738095	positive	#E41A1C	low	low	low_low
s__Intestinimonas_butyriciproducens	s__Clostridium_sp._CAG:138	-0.714286	0.0465282	0.0480824	0.714286	negative	#377EB8	low	low	low_low
s__Lachnospiraceae_bacterium_7_1_58FAA	s__Mollicutes_bacterium_HR2	0.809524	0.0149027	0.0317966	0.809524	positive	#E41A1C	low	low	low_low
s__Lachnospiraceae_bacterium_7_1_58FAA	s__Treponema_sp._C6A8	0.738095	0.0365528	0.0460397	0.738095	positive	#E41A1C	low	low	low_low
s__Lachnospiraceae_bacterium_7_1_58FAA	s__Treponema_medium	0.738095	0.0365528	0.0460397	0.738095	positive	#E41A1C	low	low	low_low
s__Lachnospiraceae_bacterium_FE2018	s__Bacteroides_sp._CAG:927	0.880952	0.00385032	0.0198532	0.880952	positive	#E41A1C	low	low	low_low
s__Lachnospiraceae_bacterium_FE2018	s__Firmicutes_bacterium_CAG:238	-0.738095	0.0365528	0.0460397	0.738095	negative	#377EB8	low	low	low_low
s__Lachnospiraceae_bacterium_FE2018	s__Prevotella_multisaccharivorax	0.857143	0.00653002	0.0241221	0.857143	positive	#E41A1C	low	low	low_low
s__Lachnospiraceae_bacterium_FE2018	s__Treponema_sp._C6A8	-0.833333	0.0101755	0.0278281	0.833333	negative	#377EB8	low	low	low_low
s__Lachnospiraceae_bacterium_FE2018	s__Prevotella_sp._CAG:485	0.761905	0.0280049	0.0398346	0.761905	positive	#E41A1C	low	low	low_low
s__Lactobacillus_amylovorus	s__Eubacterium_sp._CAG:180	-0.761905	0.0280049	0.0398346	0.761905	negative	#377EB8	low	low	low_low
s__Lactobacillus_crispatus	s__Clostridium_butyricum	-0.738095	0.0365528	0.0460397	0.738095	negative	#377EB8	low	low	low_low
s__Lactobacillus_crispatus	s__Eubacterium_sp._CAG:180	-0.738095	0.0365528	0.0460397	0.738095	negative	#377EB8	low	low	low_low
s__Lactobacillus_crispatus	s__Lactobacillus_amylovorus	0.97619	3.3144e-05	0.000911459	0.97619	positive	#E41A1C	low	low	low_low
s__Lactobacillus_crispatus	s__Intestinimonas_butyriciproducens	-0.714286	0.0465282	0.0480824	0.714286	negative	#377EB8	low	low	low_low
s__Lactobacillus_delbrueckii	s__Eubacterium_sp._CAG:180	-0.761905	0.0280049	0.0398346	0.761905	negative	#377EB8	low	low	low_low
s__Lactobacillus_delbrueckii	s__Sharpea_azabuensis	0.857143	0.00653002	0.0241221	0.857143	positive	#E41A1C	low	low	low_low
s__Lactobacillus_delbrueckii	s__Alistipes_sp._CAG:435	-0.761905	0.0280049	0.0398346	0.761905	negative	#377EB8	low	low	low_low
s__Lactobacillus_johnsonii	s__Oscillibacter_sp._ER4	-0.761905	0.0280049	0.0398346	0.761905	negative	#377EB8	low	low	low_low
s__Lactobacillus_johnsonii	s__Prevotella_intermedia	-0.761905	0.0280049	0.0398346	0.761905	negative	#377EB8	low	low	low_low
s__Lactobacillus_johnsonii	s__Firmicutes_bacterium_CAG:272	-0.857143	0.00653002	0.0241221	0.857143	negative	#377EB8	low	low	low_low
s__Lactobacillus_johnsonii	s__Streptococcus_thermophilus	0.785714	0.0208151	0.0374672	0.785714	positive	#E41A1C	low	low	low_low
s__Lactobacillus_johnsonii	s__Firmicutes_bacterium_CAG:240	-0.785714	0.0208151	0.0374672	0.785714	negative	#377EB8	low	low	low_low
s__Lactobacillus_johnsonii	s__Treponema_medium	-0.714286	0.0465282	0.0480824	0.714286	negative	#377EB8	low	low	low_low
s__Lactobacillus_johnsonii	s__Megasphaera_elsdenii	0.761905	0.0280049	0.0398346	0.761905	positive	#E41A1C	low	low	low_low
s__Lactobacillus_mucosae	s__Eubacterium_sp._CAG:180	-0.880952	0.00385032	0.0198532	0.880952	negative	#377EB8	low	low	low_low
s__Lactobacillus_reuteri	s__Turicibacter_sanguinis	-0.880952	0.00385032	0.0198532	0.880952	negative	#377EB8	low	low	low_low
s__Lactobacillus_reuteri	s__Eubacterium_sp._CAG:180	-0.785714	0.0208151	0.0374672	0.785714	negative	#377EB8	low	low	low_low
s__Lactobacillus_reuteri	s__Clostridium_butyricum	-0.928571	0.000862968	0.00871774	0.928571	negative	#377EB8	low	low	low_low
s__Lactobacillus_reuteri	s__Lactobacillus_amylovorus	0.785714	0.0208151	0.0374672	0.785714	positive	#E41A1C	low	low	low_low
s__Lactobacillus_reuteri	s__Treponema_saccharophilum	-0.833333	0.0101755	0.0278281	0.833333	negative	#377EB8	low	low	low_low
s__Lactobacillus_reuteri	s__Lactobacillus_crispatus	0.809524	0.0149027	0.0317966	0.809524	positive	#E41A1C	low	low	low_low
s__Lactobacillus_reuteri	s__Ruminococcus_sp._HUN007	-0.833333	0.0101755	0.0278281	0.833333	negative	#377EB8	low	low	low_low
s__Megasphaera_elsdenii	s__Sharpea_azabuensis	0.714286	0.0465282	0.0480824	0.714286	positive	#E41A1C	low	low	low_low
s__Oscillibacter_sp._1-3	s__Treponema_medium	-0.714286	0.0465282	0.0480824	0.714286	negative	#377EB8	low	low	low_low
s__Oscillibacter_sp._1-3	s__Coprococcus_comes	0.857143	0.00653002	0.0241221	0.857143	positive	#E41A1C	low	low	low_low
s__Oscillibacter_sp._1-3	s__Subdoligranulum_variabile	0.738095	0.0365528	0.0460397	0.738095	positive	#E41A1C	low	low	low_low
s__Oscillibacter_sp._1-3	s__Clostridium_sp._CAG:226	-0.833333	0.0101755	0.0278281	0.833333	negative	#377EB8	low	low	low_low
s__Oscillibacter_sp._ER4	s__Firmicutes_bacterium_CAG:272	0.857143	0.00653002	0.0241221	0.857143	positive	#E41A1C	low	low	low_low
s__Oscillibacter_sp._ER4	s__Prevotella_intermedia	0.761905	0.0280049	0.0398346	0.761905	positive	#E41A1C	low	low	low_low
s__Oscillibacter_sp._ER4	s__Firmicutes_bacterium_CAG:240	0.809524	0.0149027	0.0317966	0.809524	positive	#E41A1C	low	low	low_low
s__Oscillibacter_sp._ER4	s__Treponema_medium	0.761905	0.0280049	0.0398346	0.761905	positive	#E41A1C	low	low	low_low
s__Parabacteroides_distasonis	s__Mollicutes_bacterium_HR2	-0.928571	0.000862968	0.00871774	0.928571	negative	#377EB8	low	low	low_low
s__Parabacteroides_distasonis	s__Lachnospiraceae_bacterium_7_1_58FAA	-0.785714	0.0208151	0.0374672	0.785714	negative	#377EB8	low	low	low_low
s__Parabacteroides_distasonis	s__Prevotella_sp._CAG:5226	0.809524	0.0149027	0.0317966	0.809524	positive	#E41A1C	low	low	low_low
s__Parabacteroides_distasonis	s__Bacteroides_thetaiotaomicron	0.809524	0.0149027	0.0317966	0.809524	positive	#E41A1C	low	low	low_low
s__Peptoclostridium_difficile	s__uncultured_bacterium	-0.809524	0.0149027	0.0317966	0.809524	negative	#377EB8	low	low	low_low
s__Peptoclostridium_difficile	s__Bacteroides_sp._CAG:1060	-0.761905	0.0280049	0.0398346	0.761905	negative	#377EB8	low	low	low_low
s__Peptoclostridium_difficile	s__Treponema_sp._C6A8	-0.714286	0.0465282	0.0480824	0.714286	negative	#377EB8	low	low	low_low
s__Peptoclostridium_difficile	s__Firmicutes_bacterium_CAG:240	-0.761905	0.0280049	0.0398346	0.761905	negative	#377EB8	low	low	low_low
s__Peptoclostridium_difficile	s__Clostridium_sp._CAG:413	-0.904762	0.00200828	0.0136178	0.904762	negative	#377EB8	low	low	low_low
s__Peptoclostridium_difficile	s__Treponema_medium	-0.785714	0.0208151	0.0374672	0.785714	negative	#377EB8	low	low	low_low
s__Peptoclostridium_difficile	s__Bacteroides_uniformis	-0.761905	0.0280049	0.0398346	0.761905	negative	#377EB8	low	low	low_low
s__Peptoclostridium_difficile	s__Chlamydia_trachomatis	0.714286	0.0465282	0.0480824	0.714286	positive	#E41A1C	low	low	low_low
s__Phascolarctobacterium_succinatutens	s__Treponema_medium	-0.904762	0.00200828	0.0136178	0.904762	negative	#377EB8	low	low	low_low
s__Phascolarctobacterium_succinatutens	s__Dorea_longicatena	0.714286	0.0465282	0.0480824	0.714286	positive	#E41A1C	low	low	low_low
s__Phascolarctobacterium_succinatutens	s__Coprococcus_comes	0.97619	3.3144e-05	0.000911459	0.97619	positive	#E41A1C	low	low	low_low
s__Phascolarctobacterium_succinatutens	s__Subdoligranulum_variabile	0.857143	0.00653002	0.0241221	0.857143	positive	#E41A1C	low	low	low_low
s__Phascolarctobacterium_succinatutens	s__Treponema_socranskii	-0.785714	0.0208151	0.0374672	0.785714	negative	#377EB8	low	low	low_low
s__Phascolarctobacterium_succinatutens	s__Clostridium_sp._CAG:226	-0.928571	0.000862968	0.00871774	0.928571	negative	#377EB8	low	low	low_low
s__Phascolarctobacterium_succinatutens	s__Oscillibacter_sp._1-3	0.833333	0.0101755	0.0278281	0.833333	positive	#E41A1C	low	low	low_low
s__Phascolarctobacterium_succinatutens	s__Treponema_denticola	-0.785714	0.0208151	0.0374672	0.785714	negative	#377EB8	low	low	low_low
s__Phascolarctobacterium_succinatutens	s__Butyricicoccus_pullicaecorum	0.761905	0.0280049	0.0398346	0.761905	positive	#E41A1C	low	low	low_low
s__Prevotella_bivia	s__Bacteroides_sp._CAG:545	0.714286	0.0465282	0.0480824	0.714286	positive	#E41A1C	low	low	low_low
s__Prevotella_bivia	s__Bacteroides_sp._CAG:709	0.714286	0.0465282	0.0480824	0.714286	positive	#E41A1C	low	low	low_low
s__Prevotella_bivia	s__Lactobacillus_mucosae	-0.761905	0.0280049	0.0398346	0.761905	negative	#377EB8	low	low	low_low
s__Prevotella_brevis	s__Firmicutes_bacterium_CAG:114	0.714286	0.0465282	0.0480824	0.714286	positive	#E41A1C	low	low	low_low
s__Prevotella_brevis	s__Sinorhizobium_sp._GL28	-0.809524	0.0149027	0.0317966	0.809524	negative	#377EB8	low	low	low_low
s__Prevotella_brevis	s__Prevotella_sp._CAG:873	0.857143	0.00653002	0.0241221	0.857143	positive	#E41A1C	low	low	low_low
s__Prevotella_brevis	s__Flavonifractor_plautii	0.714286	0.0465282	0.0480824	0.714286	positive	#E41A1C	low	low	low_low
s__Prevotella_brevis	s__Oscillibacter_sp._1-3	-0.714286	0.0465282	0.0480824	0.714286	negative	#377EB8	low	low	low_low
s__Prevotella_brevis	s__Prevotella_disiens	0.833333	0.0101755	0.0278281	0.833333	positive	#E41A1C	low	low	low_low
s__Prevotella_copri	s__Parabacteroides_distasonis	0.809524	0.0149027	0.0317966	0.809524	positive	#E41A1C	low	low	low_low
s__Prevotella_copri	s__Phascolarctobacterium_succinatutens	0.833333	0.0101755	0.0278281	0.833333	positive	#E41A1C	low	low	low_low
s__Prevotella_copri	s__Clostridium_sp._CAG:226	-0.928571	0.000862968	0.00871774	0.928571	negative	#377EB8	low	low	low_low
s__Prevotella_copri	s__Coprococcus_comes	0.857143	0.00653002	0.0241221	0.857143	positive	#E41A1C	low	low	low_low
s__Prevotella_copri	s__Treponema_medium	-0.714286	0.0465282	0.0480824	0.714286	negative	#377EB8	low	low	low_low
s__Prevotella_copri	s__Lachnospiraceae_bacterium_7_1_58FAA	-0.761905	0.0280049	0.0398346	0.761905	negative	#377EB8	low	low	low_low
s__Prevotella_copri	s__Treponema_socranskii	-0.833333	0.0101755	0.0278281	0.833333	negative	#377EB8	low	low	low_low
s__Prevotella_copri	s__Oscillibacter_sp._1-3	0.714286	0.0465282	0.0480824	0.714286	positive	#E41A1C	low	low	low_low
s__Prevotella_copri	s__Treponema_denticola	-0.97619	3.3144e-05	0.000911459	0.97619	negative	#377EB8	low	low	low_low
s__Prevotella_copri	s__Dorea_longicatena	0.714286	0.0465282	0.0480824	0.714286	positive	#E41A1C	low	low	low_low
s__Prevotella_copri	s__Butyricicoccus_pullicaecorum	0.738095	0.0365528	0.0460397	0.738095	positive	#E41A1C	low	low	low_low
s__Prevotella_copri	s__Subdoligranulum_variabile	0.833333	0.0101755	0.0278281	0.833333	positive	#E41A1C	low	low	low_low
s__Prevotella_disiens	s__Prevotella_intermedia	0.761905	0.0280049	0.0398346	0.761905	positive	#E41A1C	low	low	low_low
s__Prevotella_disiens	s__Prevotella_sp._CAG:5226	0.785714	0.0208151	0.0374672	0.785714	positive	#E41A1C	low	low	low_low
s__Prevotella_disiens	s__bacterium_P3	-0.714286	0.0465282	0.0480824	0.714286	negative	#377EB8	low	low	low_low
s__Prevotella_disiens	s__Prevotella_sp._CAG:1031	0.714286	0.0465282	0.0480824	0.714286	positive	#E41A1C	low	low	low_low
s__Prevotella_disiens	s__Sinorhizobium_sp._GL28	-0.97619	3.3144e-05	0.000911459	0.97619	negative	#377EB8	low	low	low_low
s__Prevotella_intermedia	s__Bacteroides_sp._CAG:927	0.761905	0.0280049	0.0398346	0.761905	positive	#E41A1C	low	low	low_low
s__Prevotella_intermedia	s__bacterium_P3	-0.904762	0.00200828	0.0136178	0.904762	negative	#377EB8	low	low	low_low
s__Prevotella_intermedia	s__Sinorhizobium_sp._GL28	-0.738095	0.0365528	0.0460397	0.738095	negative	#377EB8	low	low	low_low
s__Prevotella_intermedia	s__Prevotella_sp._CAG:5226	0.761905	0.0280049	0.0398346	0.761905	positive	#E41A1C	low	low	low_low
s__Prevotella_intermedia	s__Prevotella_sp._CAG:1031	0.904762	0.00200828	0.0136178	0.904762	positive	#E41A1C	low	low	low_low
s__Prevotella_multisaccharivorax	s__Treponema_sp._C6A8	-0.809524	0.0149027	0.0317966	0.809524	negative	#377EB8	low	low	low_low
s__Prevotella_sp._CAG:1031	s__bacterium_P3	-0.952381	0.0002604	0.00402806	0.952381	negative	#377EB8	low	low	low_low
s__Prevotella_sp._CAG:1031	s__Prevotella_sp._CAG:5226	0.761905	0.0280049	0.0398346	0.761905	positive	#E41A1C	low	low	low_low
s__Prevotella_sp._CAG:1092	s__Clostridium_sp._CAG:138	-0.761905	0.0280049	0.0398346	0.761905	negative	#377EB8	low	low	low_low
s__Prevotella_sp._CAG:1092	s__Tannerella_sp._oral_taxon_BU063	0.714286	0.0465282	0.0480824	0.714286	positive	#E41A1C	low	low	low_low
s__Prevotella_sp._CAG:1092	s__Clostridium_perfringens	0.809524	0.0149027	0.0317966	0.809524	positive	#E41A1C	low	low	low_low
s__Prevotella_sp._CAG:1092	s__Prevotella_multisaccharivorax	0.785714	0.0208151	0.0374672	0.785714	positive	#E41A1C	low	low	low_low
s__Prevotella_sp._CAG:1092	s__Firmicutes_bacterium_CAG:170	0.714286	0.0465282	0.0480824	0.714286	positive	#E41A1C	low	low	low_low
s__Prevotella_sp._CAG:279	s__unclassified_g__Bacteroides	0.761905	0.0280049	0.0398346	0.761905	positive	#E41A1C	low	low	low_low
s__Prevotella_sp._CAG:279	s__Prevotella_sp._CAG:5226	0.857143	0.00653002	0.0241221	0.857143	positive	#E41A1C	low	low	low_low
s__Prevotella_sp._CAG:279	s__Clostridium_botulinum	-0.738095	0.0365528	0.0460397	0.738095	negative	#377EB8	low	low	low_low
s__Prevotella_sp._CAG:279	s__Prevotella_intermedia	0.904762	0.00200828	0.0136178	0.904762	positive	#E41A1C	low	low	low_low
s__Prevotella_sp._CAG:279	s__bacterium_P3	-0.952381	0.0002604	0.00402806	0.952381	negative	#377EB8	low	low	low_low
s__Prevotella_sp._CAG:279	s__Prevotella_sp._CAG:1031	0.880952	0.00385032	0.0198532	0.880952	positive	#E41A1C	low	low	low_low
s__Prevotella_sp._CAG:279	s__Firmicutes_bacterium_CAG:555	0.952381	0.0002604	0.00402806	0.952381	positive	#E41A1C	low	low	low_low
s__Prevotella_sp._CAG:279	s__Sinorhizobium_sp._GL28	-0.714286	0.0465282	0.0480824	0.714286	negative	#377EB8	low	low	low_low
s__Prevotella_sp._CAG:279	s__Bacteroides_sp._CAG:927	0.714286	0.0465282	0.0480824	0.714286	positive	#E41A1C	low	low	low_low
s__Prevotella_sp._CAG:279	s__Bacteroides_vulgatus	0.785714	0.0208151	0.0374672	0.785714	positive	#E41A1C	low	low	low_low
s__Prevotella_sp._CAG:485	s__Prevotella_multisaccharivorax	0.857143	0.00653002	0.0241221	0.857143	positive	#E41A1C	low	low	low_low
s__Prevotella_sp._CAG:5226	s__bacterium_P3	-0.880952	0.00385032	0.0198532	0.880952	negative	#377EB8	low	low	low_low
s__Prevotella_sp._CAG:5226	s__Mollicutes_bacterium_HR2	-0.857143	0.00653002	0.0241221	0.857143	negative	#377EB8	low	low	low_low
s__Prevotella_sp._CAG:5226	s__Bacteroides_thetaiotaomicron	0.714286	0.0465282	0.0480824	0.714286	positive	#E41A1C	low	low	low_low
s__Prevotella_sp._CAG:873	s__Firmicutes_bacterium_CAG:114	0.738095	0.0365528	0.0460397	0.738095	positive	#E41A1C	low	low	low_low
s__Prevotella_sp._CAG:873	s__Tannerella_forsythia	0.738095	0.0365528	0.0460397	0.738095	positive	#E41A1C	low	low	low_low
s__Prevotella_sp._CAG:873	s__Flavonifractor_plautii	0.833333	0.0101755	0.0278281	0.833333	positive	#E41A1C	low	low	low_low
s__Prevotella_sp._CAG:873	s__Oscillibacter_sp._1-3	-0.714286	0.0465282	0.0480824	0.714286	negative	#377EB8	low	low	low_low
s__Prevotella_sp._CAG:873	s__Prevotella_disiens	0.761905	0.0280049	0.0398346	0.761905	positive	#E41A1C	low	low	low_low
s__Pseudoflavonifractor_capillosus	s__Prevotella_sp._CAG:485	0.714286	0.0465282	0.0480824	0.714286	positive	#E41A1C	low	low	low_low
s__Pseudoflavonifractor_capillosus	s__Firmicutes_bacterium_CAG:238	-0.809524	0.0149027	0.0317966	0.809524	negative	#377EB8	low	low	low_low
s__Pseudoflavonifractor_capillosus	s__Lachnospiraceae_bacterium_FE2018	0.857143	0.00653002	0.0241221	0.857143	positive	#E41A1C	low	low	low_low
s__Pseudoflavonifractor_capillosus	s__Treponema_sp._C6A8	-0.97619	3.3144e-05	0.000911459	0.97619	negative	#377EB8	low	low	low_low
s__Pseudoflavonifractor_capillosus	s__Lachnospiraceae_bacterium_7_1_58FAA	-0.761905	0.0280049	0.0398346	0.761905	negative	#377EB8	low	low	low_low
s__Pseudoflavonifractor_capillosus	s__Prevotella_multisaccharivorax	0.761905	0.0280049	0.0398346	0.761905	positive	#E41A1C	low	low	low_low
s__Pseudoflavonifractor_capillosus	s__Butyricicoccus_pullicaecorum	0.928571	0.000862968	0.00871774	0.928571	positive	#E41A1C	low	low	low_low
s__Roseburia_inulinivorans	s__Firmicutes_bacterium_CAG:170	0.785714	0.0208151	0.0374672	0.785714	positive	#E41A1C	low	low	low_low
s__Ruminococcus_albus	s__Sharpea_azabuensis	0.880952	0.00385032	0.0198532	0.880952	positive	#E41A1C	low	low	low_low
s__Ruminococcus_flavefaciens	s__Streptococcus_suis	0.714286	0.0465282	0.0480824	0.714286	positive	#E41A1C	low	low	low_low
s__Ruminococcus_flavefaciens	s__Streptococcus_equinus	0.833333	0.0101755	0.0278281	0.833333	positive	#E41A1C	low	low	low_low
s__Ruminococcus_flavefaciens	s__Lactobacillus_johnsonii	0.761905	0.0280049	0.0398346	0.761905	positive	#E41A1C	low	low	low_low
s__Ruminococcus_flavefaciens	s__Roseburia_inulinivorans	0.738095	0.0365528	0.0460397	0.738095	positive	#E41A1C	low	low	low_low
s__Ruminococcus_flavefaciens	s__Prevotella_intermedia	-0.714286	0.0465282	0.0480824	0.714286	negative	#377EB8	low	low	low_low
s__Ruminococcus_sp._CAG:177	s__Lachnospiraceae_bacterium_7_1_58FAA	-0.833333	0.0101755	0.0278281	0.833333	negative	#377EB8	low	low	low_low
s__Ruminococcus_sp._CAG:177	s__Subdoligranulum_variabile	0.714286	0.0465282	0.0480824	0.714286	positive	#E41A1C	low	low	low_low
s__Ruminococcus_sp._CAG:177	s__Ruminococcus_sp._HUN007	-0.785714	0.0208151	0.0374672	0.785714	negative	#377EB8	low	low	low_low
s__Ruminococcus_sp._CAG:177	s__Treponema_socranskii	-0.738095	0.0365528	0.0460397	0.738095	negative	#377EB8	low	low	low_low
s__Ruminococcus_sp._CAG:177	s__Pseudoflavonifractor_capillosus	0.714286	0.0465282	0.0480824	0.714286	positive	#E41A1C	low	low	low_low
s__Ruminococcus_sp._CAG:177	s__Butyricicoccus_pullicaecorum	0.738095	0.0365528	0.0460397	0.738095	positive	#E41A1C	low	low	low_low
s__Ruminococcus_sp._CAG:177	s__Mollicutes_bacterium_HR2	-0.714286	0.0465282	0.0480824	0.714286	negative	#377EB8	low	low	low_low
s__Ruminococcus_sp._HUN007	s__Mollicutes_bacterium_HR2	0.714286	0.0465282	0.0480824	0.714286	positive	#E41A1C	low	low	low_low
s__Ruminococcus_sp._HUN007	s__Treponema_saccharophilum	0.809524	0.0149027	0.0317966	0.809524	positive	#E41A1C	low	low	low_low
s__Ruminococcus_sp._HUN007	s__Prevotella_sp._CAG:5226	-0.714286	0.0465282	0.0480824	0.714286	negative	#377EB8	low	low	low_low
s__Sinorhizobium_sp._GL28	s__Prevotella_sp._CAG:1031	-0.761905	0.0280049	0.0398346	0.761905	negative	#377EB8	low	low	low_low
s__Sinorhizobium_sp._GL28	s__bacterium_P3	0.761905	0.0280049	0.0398346	0.761905	positive	#E41A1C	low	low	low_low
s__Sinorhizobium_sp._GL28	s__Prevotella_sp._CAG:5226	-0.833333	0.0101755	0.0278281	0.833333	negative	#377EB8	low	low	low_low
s__Streptococcus_equinus	s__Ruminococcus_sp._HUN007	0.738095	0.0365528	0.0460397	0.738095	positive	#E41A1C	low	low	low_low
s__Streptococcus_equinus	s__Streptococcus_thermophilus	0.833333	0.0101755	0.0278281	0.833333	positive	#E41A1C	low	low	low_low
s__Streptococcus_equinus	s__Bacteroides_sp._CAG:927	-0.738095	0.0365528	0.0460397	0.738095	negative	#377EB8	low	low	low_low
s__Streptococcus_equinus	s__Streptococcus_suis	0.952381	0.0002604	0.00402806	0.952381	positive	#E41A1C	low	low	low_low
s__Streptococcus_gallolyticus	s__Prevotella_intermedia	-0.833333	0.0101755	0.0278281	0.833333	negative	#377EB8	low	low	low_low
s__Streptococcus_gallolyticus	s__Streptococcus_suis	0.809524	0.0149027	0.0317966	0.809524	positive	#E41A1C	low	low	low_low
s__Streptococcus_gallolyticus	s__Prevotella_sp._CAG:485	-0.714286	0.0465282	0.0480824	0.714286	negative	#377EB8	low	low	low_low
s__Streptococcus_gallolyticus	s__Firmicutes_bacterium_CAG:555	-0.761905	0.0280049	0.0398346	0.761905	negative	#377EB8	low	low	low_low
s__Streptococcus_gallolyticus	s__Streptococcus_equinus	0.928571	0.000862968	0.00871774	0.928571	positive	#E41A1C	low	low	low_low
s__Streptococcus_gallolyticus	s__Lactobacillus_johnsonii	0.833333	0.0101755	0.0278281	0.833333	positive	#E41A1C	low	low	low_low
s__Streptococcus_gallolyticus	s__Prevotella_sp._CAG:279	-0.714286	0.0465282	0.0480824	0.714286	negative	#377EB8	low	low	low_low
s__Streptococcus_gallolyticus	s__Ruminococcus_flavefaciens	0.833333	0.0101755	0.0278281	0.833333	positive	#E41A1C	low	low	low_low
s__Streptococcus_gallolyticus	s__Streptococcus_thermophilus	0.833333	0.0101755	0.0278281	0.833333	positive	#E41A1C	low	low	low_low
s__Streptococcus_gallolyticus	s__Bacteroides_sp._CAG:927	-0.833333	0.0101755	0.0278281	0.833333	negative	#377EB8	low	low	low_low
s__Streptococcus_suis	s__Ruminococcus_sp._HUN007	0.714286	0.0465282	0.0480824	0.714286	positive	#E41A1C	low	low	low_low
s__Streptococcus_suis	s__Burkholderia_pseudomallei	-0.756323	0.0298844	0.0422651	0.756323	negative	#377EB8	low	low	low_low
s__Streptococcus_suis	s__Streptococcus_thermophilus	0.833333	0.0101755	0.0278281	0.833333	positive	#E41A1C	low	low	low_low
s__Subdoligranulum_variabile	s__Lachnospiraceae_bacterium_FE2018	0.714286	0.0465282	0.0480824	0.714286	positive	#E41A1C	low	low	low_low
s__Subdoligranulum_variabile	s__Clostridium_sp._CAG:226	-0.928571	0.000862968	0.00871774	0.928571	negative	#377EB8	low	low	low_low
s__Subdoligranulum_variabile	s__Pseudoflavonifractor_capillosus	0.857143	0.00653002	0.0241221	0.857143	positive	#E41A1C	low	low	low_low
s__Subdoligranulum_variabile	s__Lachnospiraceae_bacterium_7_1_58FAA	-0.857143	0.00653002	0.0241221	0.857143	negative	#377EB8	low	low	low_low
s__Subdoligranulum_variabile	s__Butyricicoccus_pullicaecorum	0.97619	3.3144e-05	0.000911459	0.97619	positive	#E41A1C	low	low	low_low
s__Subdoligranulum_variabile	s__Treponema_medium	-0.785714	0.0208151	0.0374672	0.785714	negative	#377EB8	low	low	low_low
s__Subdoligranulum_variabile	s__Coprococcus_comes	0.904762	0.00200828	0.0136178	0.904762	positive	#E41A1C	low	low	low_low
s__Subdoligranulum_variabile	s__Firmicutes_bacterium_CAG:238	-0.738095	0.0365528	0.0460397	0.738095	negative	#377EB8	low	low	low_low
s__Subdoligranulum_variabile	s__Treponema_sp._C6A8	-0.904762	0.00200828	0.0136178	0.904762	negative	#377EB8	low	low	low_low
s__Tannerella_sp._oral_taxon_BU063	s__Treponema_sp._C6A8	-0.785714	0.0208151	0.0374672	0.785714	negative	#377EB8	low	low	low_low
s__Tannerella_sp._oral_taxon_BU063	s__Prevotella_multisaccharivorax	0.97619	3.3144e-05	0.000911459	0.97619	positive	#E41A1C	low	low	low_low
s__Tannerella_sp._oral_taxon_BU063	s__Lachnospiraceae_bacterium_FE2018	0.785714	0.0208151	0.0374672	0.785714	positive	#E41A1C	low	low	low_low
s__Tannerella_sp._oral_taxon_BU063	s__Pseudoflavonifractor_capillosus	0.714286	0.0465282	0.0480824	0.714286	positive	#E41A1C	low	low	low_low
s__Tannerella_sp._oral_taxon_BU063	s__Bacteroides_uniformis	-0.785714	0.0208151	0.0374672	0.785714	negative	#377EB8	low	low	low_low
s__Tannerella_sp._oral_taxon_BU063	s__Dorea_longicatena	0.809524	0.0149027	0.0317966	0.809524	positive	#E41A1C	low	low	low_low
s__Tannerella_sp._oral_taxon_BU063	s__Prevotella_sp._CAG:485	0.809524	0.0149027	0.0317966	0.809524	positive	#E41A1C	low	low	low_low
s__Tannerella_sp._oral_taxon_BU063	s__Firmicutes_bacterium_CAG:238	-0.761905	0.0280049	0.0398346	0.761905	negative	#377EB8	low	low	low_low
s__Treponema_bryantii	s__Clostridium_sp._CAG:413	0.857143	0.00653002	0.0241221	0.857143	positive	#E41A1C	low	low	low_low
s__Treponema_bryantii	s__Lachnospiraceae_bacterium_7_1_58FAA	0.738095	0.0365528	0.0460397	0.738095	positive	#E41A1C	low	low	low_low
s__Treponema_bryantii	s__Pseudoflavonifractor_capillosus	-0.97619	3.3144e-05	0.000911459	0.97619	negative	#377EB8	low	low	low_low
s__Treponema_bryantii	s__Tannerella_sp._oral_taxon_BU063	-0.785714	0.0208151	0.0374672	0.785714	negative	#377EB8	low	low	low_low
s__Treponema_bryantii	s__Lachnospiraceae_bacterium_FE2018	-0.833333	0.0101755	0.0278281	0.833333	negative	#377EB8	low	low	low_low
s__Treponema_bryantii	s__Coprococcus_comes	-0.761905	0.0280049	0.0398346	0.761905	negative	#377EB8	low	low	low_low
s__Treponema_bryantii	s__Treponema_saccharophilum	0.761905	0.0280049	0.0398346	0.761905	positive	#E41A1C	low	low	low_low
s__Treponema_bryantii	s__Butyricicoccus_pullicaecorum	-0.952381	0.0002604	0.00402806	0.952381	negative	#377EB8	low	low	low_low
s__Treponema_bryantii	s__Subdoligranulum_variabile	-0.904762	0.00200828	0.0136178	0.904762	negative	#377EB8	low	low	low_low
s__Treponema_bryantii	s__Dorea_longicatena	-0.97619	3.3144e-05	0.000911459	0.97619	negative	#377EB8	low	low	low_low
s__Treponema_bryantii	s__Treponema_medium	0.714286	0.0465282	0.0480824	0.714286	positive	#E41A1C	low	low	low_low
s__Treponema_bryantii	s__Treponema_socranskii	0.857143	0.00653002	0.0241221	0.857143	positive	#E41A1C	low	low	low_low
s__Treponema_bryantii	s__Firmicutes_bacterium_CAG:238	0.833333	0.0101755	0.0278281	0.833333	positive	#E41A1C	low	low	low_low
s__Treponema_bryantii	s__Prevotella_multisaccharivorax	-0.809524	0.0149027	0.0317966	0.809524	negative	#377EB8	low	low	low_low
s__Treponema_bryantii	s__Clostridium_sp._CAG:226	0.785714	0.0208151	0.0374672	0.785714	positive	#E41A1C	low	low	low_low
s__Treponema_bryantii	s__Peptoclostridium_difficile	-0.714286	0.0465282	0.0480824	0.714286	negative	#377EB8	low	low	low_low
s__Treponema_bryantii	s__Treponema_sp._C6A8	1	0	0	1	positive	#E41A1C	low	low	low_low
s__Treponema_denticola	s__Subdoligranulum_variabile	-0.785714	0.0208151	0.0374672	0.785714	negative	#377EB8	low	low	low_low
s__Treponema_denticola	s__Butyricicoccus_pullicaecorum	-0.714286	0.0465282	0.0480824	0.714286	negative	#377EB8	low	low	low_low
s__Treponema_denticola	s__Parabacteroides_distasonis	-0.761905	0.0280049	0.0398346	0.761905	negative	#377EB8	low	low	low_low
s__Treponema_denticola	s__Lachnospiraceae_bacterium_FE2018	-0.785714	0.0208151	0.0374672	0.785714	negative	#377EB8	low	low	low_low
s__Treponema_denticola	s__Clostridium_sp._CAG:226	0.904762	0.00200828	0.0136178	0.904762	positive	#E41A1C	low	low	low_low
s__Treponema_denticola	s__Coprococcus_comes	-0.833333	0.0101755	0.0278281	0.833333	negative	#377EB8	low	low	low_low
s__Treponema_medium	s__Coprococcus_comes	-0.857143	0.00653002	0.0241221	0.857143	negative	#377EB8	low	low	low_low
s__Treponema_medium	s__Treponema_sp._C6A8	0.714286	0.0465282	0.0480824	0.714286	positive	#E41A1C	low	low	low_low
s__Treponema_saccharophilum	s__Pseudoflavonifractor_capillosus	-0.857143	0.00653002	0.0241221	0.857143	negative	#377EB8	low	low	low_low
s__Treponema_saccharophilum	s__Prevotella_sp._CAG:5226	-0.761905	0.0280049	0.0398346	0.761905	negative	#377EB8	low	low	low_low
s__Treponema_saccharophilum	s__Treponema_sp._C6A8	0.761905	0.0280049	0.0398346	0.761905	positive	#E41A1C	low	low	low_low
s__Treponema_saccharophilum	s__Lachnospiraceae_bacterium_7_1_58FAA	0.761905	0.0280049	0.0398346	0.761905	positive	#E41A1C	low	low	low_low
s__Treponema_saccharophilum	s__Lachnospiraceae_bacterium_FE2018	-0.785714	0.0208151	0.0374672	0.785714	negative	#377EB8	low	low	low_low
s__Treponema_saccharophilum	s__Parabacteroides_distasonis	-0.761905	0.0280049	0.0398346	0.761905	negative	#377EB8	low	low	low_low
s__Treponema_saccharophilum	s__Mollicutes_bacterium_HR2	0.761905	0.0280049	0.0398346	0.761905	positive	#E41A1C	low	low	low_low
s__Treponema_socranskii	s__Lachnospiraceae_bacterium_7_1_58FAA	0.952381	0.0002604	0.00402806	0.952381	positive	#E41A1C	low	low	low_low
s__Treponema_socranskii	s__Treponema_sp._C6A8	0.857143	0.00653002	0.0241221	0.857143	positive	#E41A1C	low	low	low_low
s__Treponema_socranskii	s__Treponema_medium	0.785714	0.0208151	0.0374672	0.785714	positive	#E41A1C	low	low	low_low
s__Treponema_socranskii	s__Treponema_saccharophilum	0.738095	0.0365528	0.0460397	0.738095	positive	#E41A1C	low	low	low_low
s__Treponema_socranskii	s__Coprococcus_comes	-0.809524	0.0149027	0.0317966	0.809524	negative	#377EB8	low	low	low_low
s__Treponema_socranskii	s__Subdoligranulum_variabile	-0.952381	0.0002604	0.00402806	0.952381	negative	#377EB8	low	low	low_low
s__Treponema_socranskii	s__Pseudoflavonifractor_capillosus	-0.833333	0.0101755	0.0278281	0.833333	negative	#377EB8	low	low	low_low
s__Treponema_socranskii	s__Butyricicoccus_pullicaecorum	-0.904762	0.00200828	0.0136178	0.904762	negative	#377EB8	low	low	low_low
s__Treponema_socranskii	s__Dorea_longicatena	-0.833333	0.0101755	0.0278281	0.833333	negative	#377EB8	low	low	low_low
s__Treponema_socranskii	s__Clostridium_sp._CAG:226	0.857143	0.00653002	0.0241221	0.857143	positive	#E41A1C	low	low	low_low
s__Treponema_socranskii	s__Treponema_denticola	0.761905	0.0280049	0.0398346	0.761905	positive	#E41A1C	low	low	low_low
s__Treponema_succinifaciens	s__uncultured_bacterium	0.761905	0.0280049	0.0398346	0.761905	positive	#E41A1C	low	low	low_low
s__Treponema_succinifaciens	s__Treponema_denticola	0.833333	0.0101755	0.0278281	0.833333	positive	#E41A1C	low	low	low_low
s__Treponema_succinifaciens	s__Prevotella_copri	-0.857143	0.00653002	0.0241221	0.857143	negative	#377EB8	low	low	low_low
s__Treponema_succinifaciens	s__Subdoligranulum_variabile	-0.714286	0.0465282	0.0480824	0.714286	negative	#377EB8	low	low	low_low
s__Treponema_succinifaciens	s__Phascolarctobacterium_succinatutens	-0.761905	0.0280049	0.0398346	0.761905	negative	#377EB8	low	low	low_low
s__Treponema_succinifaciens	s__Lachnospiraceae_bacterium_7_1_58FAA	0.833333	0.0101755	0.0278281	0.833333	positive	#E41A1C	low	low	low_low
s__Treponema_succinifaciens	s__Clostridium_sp._CAG:226	0.738095	0.0365528	0.0460397	0.738095	positive	#E41A1C	low	low	low_low
s__Treponema_succinifaciens	s__Firmicutes_bacterium_CAG:272	0.880952	0.00385032	0.0198532	0.880952	positive	#E41A1C	low	low	low_low
s__Treponema_succinifaciens	s__Firmicutes_bacterium_CAG:240	0.857143	0.00653002	0.0241221	0.857143	positive	#E41A1C	low	low	low_low
s__Treponema_succinifaciens	s__Treponema_socranskii	0.809524	0.0149027	0.0317966	0.809524	positive	#E41A1C	low	low	low_low
s__Treponema_succinifaciens	s__Coprococcus_comes	-0.714286	0.0465282	0.0480824	0.714286	negative	#377EB8	low	low	low_low
s__Treponema_succinifaciens	s__Parabacteroides_distasonis	-0.809524	0.0149027	0.0317966	0.809524	negative	#377EB8	low	low	low_low
s__Treponema_succinifaciens	s__Firmicutes_bacterium_CAG:114	0.809524	0.0149027	0.0317966	0.809524	positive	#E41A1C	low	low	low_low
s__Treponema_succinifaciens	s__Treponema_medium	0.857143	0.00653002	0.0241221	0.857143	positive	#E41A1C	low	low	low_low
s__Turicibacter_sanguinis	s__Prevotella_sp._CAG:5226	-0.761905	0.0280049	0.0398346	0.761905	negative	#377EB8	low	low	low_low
s__Turicibacter_sanguinis	s__Ruminococcus_sp._HUN007	0.809524	0.0149027	0.0317966	0.809524	positive	#E41A1C	low	low	low_low
s__Turicibacter_sanguinis	s__Clostridium_butyricum	0.904762	0.00200828	0.0136178	0.904762	positive	#E41A1C	low	low	low_low
s__unclassified_g__Bacteroides	s__Bacteroides_sp._CAG:545	0.809524	0.0149027	0.0317966	0.809524	positive	#E41A1C	low	low	low_low
s__uncultured_bacterium	s__Firmicutes_bacterium_CAG:272	0.928571	0.000862968	0.00871774	0.928571	positive	#E41A1C	low	low	low_low
s__uncultured_bacterium	s__Firmicutes_bacterium_CAG:240	0.904762	0.00200828	0.0136178	0.904762	positive	#E41A1C	low	low	low_low
s__uncultured_bacterium	s__Coprococcus_comes	-0.714286	0.0465282	0.0480824	0.714286	negative	#377EB8	low	low	low_low
s__uncultured_bacterium	s__Phascolarctobacterium_succinatutens	-0.785714	0.0208151	0.0374672	0.785714	negative	#377EB8	low	low	low_low
s__uncultured_bacterium	s__Lactobacillus_johnsonii	-0.880952	0.00385032	0.0198532	0.880952	negative	#377EB8	low	low	low_low
s__uncultured_bacterium	s__Prevotella_sp._CAG:1031	0.714286	0.0465282	0.0480824	0.714286	positive	#E41A1C	low	low	low_low
s__uncultured_bacterium	s__Megasphaera_elsdenii	-0.714286	0.0465282	0.0480824	0.714286	negative	#377EB8	low	low	low_low
s__uncultured_bacterium	s__Treponema_medium	0.928571	0.000862968	0.00871774	0.928571	positive	#E41A1C	low	low	low_low
s__uncultured_bacterium	s__Oscillibacter_sp._ER4	0.857143	0.00653002	0.0241221	0.857143	positive	#E41A1C	low	low	low_low
s__uncultured_bacterium	s__Clostridium_sp._CAG:413	0.714286	0.0465282	0.0480824	0.714286	positive	#E41A1C	low	low	low_low
s__uncultured_prokaryote	s__Desulfovibrio_piger	0.880952	0.00385032	0.0198532	0.880952	positive	#E41A1C	low	low	low_low
s__uncultured_prokaryote	s__Firmicutes_bacterium_CAG:240	0.761905	0.0280049	0.0398346	0.761905	positive	#E41A1C	low	low	low_low
s__uncultured_prokaryote	s__Firmicutes_bacterium_CAG:124	0.904762	0.00200828	0.0136178	0.904762	positive	#E41A1C	low	low	low_low

## Sheet: Table S6
Target	Source	correlation	pvalue	fdr	Weight	po_ne	color	type.x	type.y	newtype
s__[Clostridium]_sordellii	s__Ruminococcus_albus	-0.761905	0.0280049	0.0398346	0.761905	negative	#377EB8	high	high	high_high
s__[Clostridium]_sordellii	s__Oscillibacter_sp._1-3	0.880952	0.00385032	0.0198532	0.880952	positive	#E41A1C	high	high	high_high
s__[Clostridium]_sordellii	s__Prevotella_brevis	-0.809524	0.0149027	0.0317966	0.809524	negative	#377EB8	high	high	high_high
s__[Eubacterium]_rectale	s__Roseburia_inulinivorans	0.928571	0.000862968	0.00871774	0.928571	positive	#E41A1C	high	high	high_high
s__[Eubacterium]_rectale	s__[Ruminococcus]_torques	0.714286	0.0465282	0.0480824	0.714286	positive	#E41A1C	high	high	high_high
s__[Eubacterium]_rectale	s__Clostridium_sp._CAG:138	-0.880952	0.00385032	0.0198532	0.880952	negative	#377EB8	high	high	high_high
s__[Ruminococcus]_torques	s__Roseburia_inulinivorans	0.785714	0.0208151	0.0374672	0.785714	positive	#E41A1C	high	high	high_high
s__[Ruminococcus]_torques	s__Flavonifractor_plautii	0.857143	0.00653002	0.0241221	0.857143	positive	#E41A1C	high	high	high_high
s__[Ruminococcus]_torques	s__Firmicutes_bacterium_CAG:170	0.761905	0.0280049	0.0398346	0.761905	positive	#E41A1C	high	high	high_high
s__Alistipes_sp._CAG:435	s__Ruminococcus_albus	-0.761905	0.0280049	0.0398346	0.761905	negative	#377EB8	high	high	high_high
s__Alistipes_sp._CAG:435	s__Bacteroides_thetaiotaomicron	-0.738095	0.0365528	0.0460397	0.738095	negative	#377EB8	high	high	high_high
s__Bacteroides_fragilis	s__Clostridium_sp._CAG:413	0.785714	0.0208151	0.0374672	0.785714	positive	#E41A1C	high	high	high_high
s__Bacteroides_fragilis	s__Treponema_medium	0.809524	0.0149027	0.0317966	0.809524	positive	#E41A1C	high	high	high_high
s__Bacteroides_fragilis	s__Peptoclostridium_difficile	-0.880952	0.00385032	0.0198532	0.880952	negative	#377EB8	high	high	high_high
s__Bacteroides_fragilis	s__uncultured_bacterium	0.833333	0.0101755	0.0278281	0.833333	positive	#E41A1C	high	high	high_high
s__Bacteroides_fragilis	s__Firmicutes_bacterium_CAG:240	0.880952	0.00385032	0.0198532	0.880952	positive	#E41A1C	high	high	high_high
s__Bacteroides_fragilis	s__Firmicutes_bacterium_CAG:272	0.833333	0.0101755	0.0278281	0.833333	positive	#E41A1C	high	high	high_high
s__Bacteroides_fragilis	s__Treponema_succinifaciens	0.761905	0.0280049	0.0398346	0.761905	positive	#E41A1C	high	high	high_high
s__Bacteroides_fragilis	s__Firmicutes_bacterium_CAG:114	0.904762	0.00200828	0.0136178	0.904762	positive	#E41A1C	high	high	high_high
s__Bacteroides_fragilis	s__Oscillibacter_sp._ER4	0.738095	0.0365528	0.0460397	0.738095	positive	#E41A1C	high	high	high_high
s__Bacteroides_fragilis	s__Prevotella_sp._CAG:1031	0.738095	0.0365528	0.0460397	0.738095	positive	#E41A1C	high	high	high_high
s__Bacteroides_sp._CAG:1060	s__Bacteroides_uniformis	0.952381	0.0002604	0.00402806	0.952381	positive	#E41A1C	high	high	high_high
s__Bacteroides_sp._CAG:1060	s__Tannerella_sp._oral_taxon_BU063	-0.738095	0.0365528	0.0460397	0.738095	negative	#377EB8	high	high	high_high
s__Bacteroides_sp._CAG:1060	s__Bacteroides_thetaiotaomicron	0.738095	0.0365528	0.0460397	0.738095	positive	#E41A1C	high	high	high_high
s__Bacteroides_sp._CAG:1060	s__Clostridium_botulinum	-0.809524	0.0149027	0.0317966	0.809524	negative	#377EB8	high	high	high_high
s__Bacteroides_sp._CAG:1060	s__Prevotella_bivia	0.714286	0.0465282	0.0480824	0.714286	positive	#E41A1C	high	high	high_high
s__Bacteroides_sp._CAG:1060	s__Bacteroides_sp._CAG:709	0.880952	0.00385032	0.0198532	0.880952	positive	#E41A1C	high	high	high_high
s__Bacteroides_sp._CAG:709	s__Bacteroides_uniformis	0.714286	0.0465282	0.0480824	0.714286	positive	#E41A1C	high	high	high_high
s__Bacteroides_thetaiotaomicron	s__Mollicutes_bacterium_HR2	-0.904762	0.00200828	0.0136178	0.904762	negative	#377EB8	high	high	high_high
s__Bacteroides_uniformis	s__Bacteroides_thetaiotaomicron	0.714286	0.0465282	0.0480824	0.714286	positive	#E41A1C	high	high	high_high
s__Bacteroides_uniformis	s__Clostridium_sp._CAG:138	0.761905	0.0280049	0.0398346	0.761905	positive	#E41A1C	high	high	high_high
s__Bacteroides_vulgatus	s__unclassified_g__Bacteroides	0.714286	0.0465282	0.0480824	0.714286	positive	#E41A1C	high	high	high_high
s__Bacteroides_vulgatus	s__Prevotella_sp._CAG:1031	0.761905	0.0280049	0.0398346	0.761905	positive	#E41A1C	high	high	high_high
s__Bacteroides_vulgatus	s__Prevotella_disiens	0.809524	0.0149027	0.0317966	0.809524	positive	#E41A1C	high	high	high_high
s__Bacteroides_vulgatus	s__bacterium_P3	-0.785714	0.0208151	0.0374672	0.785714	negative	#377EB8	high	high	high_high
s__Bifidobacterium_pseudolongum	s__Prevotella_sp._CAG:1031	-0.880952	0.00385032	0.0198532	0.880952	negative	#377EB8	high	high	high_high
s__Bifidobacterium_pseudolongum	s__Firmicutes_bacterium_CAG:555	-0.952381	0.0002604	0.00402806	0.952381	negative	#377EB8	high	high	high_high
s__Bifidobacterium_pseudolongum	s__Prevotella_intermedia	-0.785714	0.0208151	0.0374672	0.785714	negative	#377EB8	high	high	high_high
s__Bifidobacterium_pseudolongum	s__bacterium_P3	0.880952	0.00385032	0.0198532	0.880952	positive	#E41A1C	high	high	high_high
s__Bifidobacterium_pseudolongum	s__Bacteroides_vulgatus	-0.809524	0.0149027	0.0317966	0.809524	negative	#377EB8	high	high	high_high
s__Bifidobacterium_pseudolongum	s__Firmicutes_bacterium_CAG:103	-0.714286	0.0465282	0.0480824	0.714286	negative	#377EB8	high	high	high_high
s__Bifidobacterium_pseudolongum	s__Prevotella_sp._CAG:279	-0.928571	0.000862968	0.00871774	0.928571	negative	#377EB8	high	high	high_high
s__Bifidobacterium_pseudolongum	s__unclassified_g__Bacteroides	-0.785714	0.0208151	0.0374672	0.785714	negative	#377EB8	high	high	high_high
s__Butyricicoccus_pullicaecorum	s__Coprococcus_comes	0.833333	0.0101755	0.0278281	0.833333	positive	#E41A1C	high	high	high_high
s__Butyricicoccus_pullicaecorum	s__Treponema_medium	-0.714286	0.0465282	0.0480824	0.714286	negative	#377EB8	high	high	high_high
s__Butyricicoccus_pullicaecorum	s__Firmicutes_bacterium_CAG:238	-0.809524	0.0149027	0.0317966	0.809524	negative	#377EB8	high	high	high_high
s__Butyricicoccus_pullicaecorum	s__Lachnospiraceae_bacterium_FE2018	0.785714	0.0208151	0.0374672	0.785714	positive	#E41A1C	high	high	high_high
s__Butyricicoccus_pullicaecorum	s__Treponema_sp._C6A8	-0.952381	0.0002604	0.00402806	0.952381	negative	#377EB8	high	high	high_high
s__Butyricicoccus_pullicaecorum	s__Lachnospiraceae_bacterium_7_1_58FAA	-0.809524	0.0149027	0.0317966	0.809524	negative	#377EB8	high	high	high_high
s__Butyrivibrio_fibrisolvens	s__[Ruminococcus]_torques	0.809524	0.0149027	0.0317966	0.809524	positive	#E41A1C	high	high	high_high
s__Butyrivibrio_fibrisolvens	s__Firmicutes_bacterium_CAG:124	0.761905	0.0280049	0.0398346	0.761905	positive	#E41A1C	high	high	high_high
s__Butyrivibrio_fibrisolvens	s__Firmicutes_bacterium_CAG:137	0.738095	0.0365528	0.0460397	0.738095	positive	#E41A1C	high	high	high_high
s__Butyrivibrio_fibrisolvens	s__Firmicutes_bacterium_CAG:103	0.833333	0.0101755	0.0278281	0.833333	positive	#E41A1C	high	high	high_high
s__Chlamydia_trachomatis	s__Bacteroides_sp._CAG:709	-0.928571	0.000862968	0.00871774	0.928571	negative	#377EB8	high	high	high_high
s__Chlamydia_trachomatis	s__Bacteroides_thetaiotaomicron	-0.761905	0.0280049	0.0398346	0.761905	negative	#377EB8	high	high	high_high
s__Chlamydia_trachomatis	s__Clostridium_botulinum	0.785714	0.0208151	0.0374672	0.785714	positive	#E41A1C	high	high	high_high
s__Chlamydia_trachomatis	s__Bacteroides_sp._CAG:1060	-0.952381	0.0002604	0.00402806	0.952381	negative	#377EB8	high	high	high_high
s__Chlamydia_trachomatis	s__Bacteroides_uniformis	-0.857143	0.00653002	0.0241221	0.857143	negative	#377EB8	high	high	high_high
s__Clostridium_botulinum	s__Mollicutes_bacterium_HR2	0.857143	0.00653002	0.0241221	0.857143	positive	#E41A1C	high	high	high_high
s__Clostridium_botulinum	s__Bacteroides_thetaiotaomicron	-0.904762	0.00200828	0.0136178	0.904762	negative	#377EB8	high	high	high_high
s__Clostridium_botulinum	s__bacterium_P3	0.809524	0.0149027	0.0317966	0.809524	positive	#E41A1C	high	high	high_high
s__Clostridium_botulinum	s__Parabacteroides_distasonis	-0.738095	0.0365528	0.0460397	0.738095	negative	#377EB8	high	high	high_high
s__Clostridium_botulinum	s__unclassified_g__Bacteroides	-0.738095	0.0365528	0.0460397	0.738095	negative	#377EB8	high	high	high_high
s__Clostridium_botulinum	s__Bacteroides_uniformis	-0.785714	0.0208151	0.0374672	0.785714	negative	#377EB8	high	high	high_high
s__Clostridium_butyricum	s__Ruminococcus_sp._HUN007	0.904762	0.00200828	0.0136178	0.904762	positive	#E41A1C	high	high	high_high
s__Clostridium_butyricum	s__Treponema_saccharophilum	0.809524	0.0149027	0.0317966	0.809524	positive	#E41A1C	high	high	high_high
s__Clostridium_butyricum	s__Mollicutes_bacterium_HR2	0.761905	0.0280049	0.0398346	0.761905	positive	#E41A1C	high	high	high_high
s__Clostridium_perfringens	s__Clostridium_sp._CAG:138	-0.809524	0.0149027	0.0317966	0.809524	negative	#377EB8	high	high	high_high
s__Clostridium_sp._CAG:226	s__Treponema_medium	0.785714	0.0208151	0.0374672	0.785714	positive	#E41A1C	high	high	high_high
s__Clostridium_sp._CAG:226	s__Clostridium_sp._CAG:138	0.714286	0.0465282	0.0480824	0.714286	positive	#E41A1C	high	high	high_high
s__Clostridium_sp._CAG:226	s__Butyricicoccus_pullicaecorum	-0.857143	0.00653002	0.0241221	0.857143	negative	#377EB8	high	high	high_high
s__Clostridium_sp._CAG:226	s__Treponema_sp._C6A8	0.785714	0.0208151	0.0374672	0.785714	positive	#E41A1C	high	high	high_high
s__Clostridium_sp._CAG:226	s__Lachnospiraceae_bacterium_7_1_58FAA	0.714286	0.0465282	0.0480824	0.714286	positive	#E41A1C	high	high	high_high
s__Clostridium_sp._CAG:226	s__Coprococcus_comes	-0.97619	3.3144e-05	0.000911459	0.97619	negative	#377EB8	high	high	high_high
s__Clostridium_sp._CAG:413	s__Treponema_medium	0.833333	0.0101755	0.0278281	0.833333	positive	#E41A1C	high	high	high_high
s__Clostridium_sp._CAG:413	s__Firmicutes_bacterium_CAG:238	0.857143	0.00653002	0.0241221	0.857143	positive	#E41A1C	high	high	high_high
s__Clostridium_sp._CAG:413	s__Coprococcus_comes	-0.714286	0.0465282	0.0480824	0.714286	negative	#377EB8	high	high	high_high
s__Clostridium_sp._CAG:413	s__Tannerella_sp._oral_taxon_BU063	-0.761905	0.0280049	0.0398346	0.761905	negative	#377EB8	high	high	high_high
s__Clostridium_sp._CAG:413	s__Firmicutes_bacterium_CAG:114	0.714286	0.0465282	0.0480824	0.714286	positive	#E41A1C	high	high	high_high
s__Clostridium_sp._CAG:413	s__Dorea_longicatena	-0.809524	0.0149027	0.0317966	0.809524	negative	#377EB8	high	high	high_high
s__Clostridium_sp._CAG:413	s__Pseudoflavonifractor_capillosus	-0.785714	0.0208151	0.0374672	0.785714	negative	#377EB8	high	high	high_high
s__Clostridium_sp._CAG:413	s__Treponema_sp._C6A8	0.857143	0.00653002	0.0241221	0.857143	positive	#E41A1C	high	high	high_high
s__Clostridium_sp._CAG:413	s__Butyricicoccus_pullicaecorum	-0.738095	0.0365528	0.0460397	0.738095	negative	#377EB8	high	high	high_high
s__Coprococcus_comes	s__Treponema_sp._C6A8	-0.761905	0.0280049	0.0398346	0.761905	negative	#377EB8	high	high	high_high
s__Coprococcus_comes	s__Clostridium_sp._CAG:138	-0.738095	0.0365528	0.0460397	0.738095	negative	#377EB8	high	high	high_high
s__Desulfitobacterium_hafniense	s__[Ruminococcus]_torques	0.857143	0.00653002	0.0241221	0.857143	positive	#E41A1C	high	high	high_high
s__Desulfitobacterium_hafniense	s__Bacteroides_sp._CAG:927	0.714286	0.0465282	0.0480824	0.714286	positive	#E41A1C	high	high	high_high
s__Desulfovibrio_piger	s__Firmicutes_bacterium_CAG:124	0.833333	0.0101755	0.0278281	0.833333	positive	#E41A1C	high	high	high_high
s__Desulfovibrio_piger	s__Firmicutes_bacterium_CAG:137	0.833333	0.0101755	0.0278281	0.833333	positive	#E41A1C	high	high	high_high
s__Dorea_longicatena	s__Treponema_saccharophilum	-0.714286	0.0465282	0.0480824	0.714286	negative	#377EB8	high	high	high_high
s__Dorea_longicatena	s__Clostridium_sp._CAG:226	-0.833333	0.0101755	0.0278281	0.833333	negative	#377EB8	high	high	high_high
s__Dorea_longicatena	s__Firmicutes_bacterium_CAG:238	-0.857143	0.00653002	0.0241221	0.857143	negative	#377EB8	high	high	high_high
s__Dorea_longicatena	s__Treponema_sp._C6A8	-0.97619	3.3144e-05	0.000911459	0.97619	negative	#377EB8	high	high	high_high
s__Dorea_longicatena	s__Treponema_denticola	-0.738095	0.0365528	0.0460397	0.738095	negative	#377EB8	high	high	high_high
s__Dorea_longicatena	s__Lachnospiraceae_bacterium_7_1_58FAA	-0.714286	0.0465282	0.0480824	0.714286	negative	#377EB8	high	high	high_high
s__Dorea_longicatena	s__Bacteroides_sp._CAG:927	0.714286	0.0465282	0.0480824	0.714286	positive	#E41A1C	high	high	high_high
s__Dorea_longicatena	s__Butyricicoccus_pullicaecorum	0.97619	3.3144e-05	0.000911459	0.97619	positive	#E41A1C	high	high	high_high
s__Dorea_longicatena	s__Lachnospiraceae_bacterium_FE2018	0.880952	0.00385032	0.0198532	0.880952	positive	#E41A1C	high	high	high_high
s__Dorea_longicatena	s__Coprococcus_comes	0.809524	0.0149027	0.0317966	0.809524	positive	#E41A1C	high	high	high_high
s__Dorea_longicatena	s__Pseudoflavonifractor_capillosus	0.952381	0.0002604	0.00402806	0.952381	positive	#E41A1C	high	high	high_high
s__Escherichia_coli	s__Clostridium_sp._CAG:413	-0.785714	0.0208151	0.0374672	0.785714	negative	#377EB8	high	high	high_high
s__Escherichia_coli	s__uncultured_bacterium	-0.809524	0.0149027	0.0317966	0.809524	negative	#377EB8	high	high	high_high
s__Escherichia_coli	s__Firmicutes_bacterium_CAG:238	-0.785714	0.0208151	0.0374672	0.785714	negative	#377EB8	high	high	high_high
s__Escherichia_coli	s__Phascolarctobacterium_succinatutens	0.714286	0.0465282	0.0480824	0.714286	positive	#E41A1C	high	high	high_high
s__Escherichia_coli	s__Firmicutes_bacterium_CAG:272	-0.714286	0.0465282	0.0480824	0.714286	negative	#377EB8	high	high	high_high
s__Escherichia_coli	s__Lachnospiraceae_bacterium_7_1_58FAA	-0.738095	0.0365528	0.0460397	0.738095	negative	#377EB8	high	high	high_high
s__Escherichia_coli	s__Treponema_medium	-0.904762	0.00200828	0.0136178	0.904762	negative	#377EB8	high	high	high_high
s__Escherichia_coli	s__Treponema_socranskii	-0.714286	0.0465282	0.0480824	0.714286	negative	#377EB8	high	high	high_high
s__Escherichia_coli	s__Treponema_succinifaciens	-0.714286	0.0465282	0.0480824	0.714286	negative	#377EB8	high	high	high_high
s__Escherichia_coli	s__Ruminococcus_sp._CAG:177	0.714286	0.0465282	0.0480824	0.714286	positive	#E41A1C	high	high	high_high
s__Escherichia_coli	s__Oscillibacter_sp._ER4	-0.809524	0.0149027	0.0317966	0.809524	negative	#377EB8	high	high	high_high
s__Faecalibacterium_prausnitzii	s__Treponema_denticola	-0.738095	0.0365528	0.0460397	0.738095	negative	#377EB8	high	high	high_high
s__Faecalibacterium_prausnitzii	s__Pseudoflavonifractor_capillosus	0.952381	0.0002604	0.00402806	0.952381	positive	#E41A1C	high	high	high_high
s__Faecalibacterium_prausnitzii	s__Clostridium_sp._CAG:226	-0.833333	0.0101755	0.0278281	0.833333	negative	#377EB8	high	high	high_high
s__Faecalibacterium_prausnitzii	s__Treponema_saccharophilum	-0.714286	0.0465282	0.0480824	0.714286	negative	#377EB8	high	high	high_high
s__Faecalibacterium_prausnitzii	s__Prevotella_copri	0.714286	0.0465282	0.0480824	0.714286	positive	#E41A1C	high	high	high_high
s__Faecalibacterium_prausnitzii	s__Lachnospiraceae_bacterium_7_1_58FAA	-0.714286	0.0465282	0.0480824	0.714286	negative	#377EB8	high	high	high_high
s__Faecalibacterium_prausnitzii	s__Bacteroides_sp._CAG:927	0.714286	0.0465282	0.0480824	0.714286	positive	#E41A1C	high	high	high_high
s__Faecalibacterium_prausnitzii	s__Butyricicoccus_pullicaecorum	0.97619	3.3144e-05	0.000911459	0.97619	positive	#E41A1C	high	high	high_high
s__Faecalibacterium_prausnitzii	s__Treponema_socranskii	-0.833333	0.0101755	0.0278281	0.833333	negative	#377EB8	high	high	high_high
s__Faecalibacterium_prausnitzii	s__Treponema_sp._C6A8	-0.97619	3.3144e-05	0.000911459	0.97619	negative	#377EB8	high	high	high_high
s__Faecalibacterium_prausnitzii	s__Tannerella_sp._oral_taxon_BU063	0.809524	0.0149027	0.0317966	0.809524	positive	#E41A1C	high	high	high_high
s__Faecalibacterium_prausnitzii	s__Firmicutes_bacterium_CAG:238	-0.857143	0.00653002	0.0241221	0.857143	negative	#377EB8	high	high	high_high
s__Faecalibacterium_prausnitzii	s__Clostridium_sp._CAG:413	-0.809524	0.0149027	0.0317966	0.809524	negative	#377EB8	high	high	high_high
s__Faecalibacterium_prausnitzii	s__Lachnospiraceae_bacterium_FE2018	0.880952	0.00385032	0.0198532	0.880952	positive	#E41A1C	high	high	high_high
s__Faecalibacterium_prausnitzii	s__Treponema_bryantii	-0.97619	3.3144e-05	0.000911459	0.97619	negative	#377EB8	high	high	high_high
s__Faecalibacterium_prausnitzii	s__Dorea_longicatena	1	0	0	1	positive	#E41A1C	high	high	high_high
s__Faecalibacterium_prausnitzii	s__Phascolarctobacterium_succinatutens	0.714286	0.0465282	0.0480824	0.714286	positive	#E41A1C	high	high	high_high
s__Faecalibacterium_prausnitzii	s__Coprococcus_comes	0.809524	0.0149027	0.0317966	0.809524	positive	#E41A1C	high	high	high_high
s__Faecalibacterium_sp._CAG:74	s__Ruminococcus_albus	0.761905	0.0280049	0.0398346	0.761905	positive	#E41A1C	high	high	high_high
s__Faecalibacterium_sp._CAG:74	s__Lactobacillus_mucosae	0.714286	0.0465282	0.0480824	0.714286	positive	#E41A1C	high	high	high_high
s__Faecalibacterium_sp._CAG:74	s__Firmicutes_bacterium_CAG:114	0.714286	0.0465282	0.0480824	0.714286	positive	#E41A1C	high	high	high_high
s__Faecalibacterium_sp._CAG:74	s__Flavonifractor_plautii	0.761905	0.0280049	0.0398346	0.761905	positive	#E41A1C	high	high	high_high
s__Fibrobacter_succinogenes	s__Treponema_succinifaciens	0.738095	0.0365528	0.0460397	0.738095	positive	#E41A1C	high	high	high_high
s__Fibrobacter_succinogenes	s__Lachnospiraceae_bacterium_7_1_58FAA	0.714286	0.0465282	0.0480824	0.714286	positive	#E41A1C	high	high	high_high
s__Fibrobacter_succinogenes	s__Treponema_socranskii	0.761905	0.0280049	0.0398346	0.761905	positive	#E41A1C	high	high	high_high
s__Firmicutes_bacterium_CAG:103	s__Desulfitobacterium_hafniense	0.833333	0.0101755	0.0278281	0.833333	positive	#E41A1C	high	high	high_high
s__Firmicutes_bacterium_CAG:103	s__[Ruminococcus]_torques	0.857143	0.00653002	0.0241221	0.857143	positive	#E41A1C	high	high	high_high
s__Firmicutes_bacterium_CAG:103	s__Flavonifractor_plautii	0.809524	0.0149027	0.0317966	0.809524	positive	#E41A1C	high	high	high_high
s__Firmicutes_bacterium_CAG:110	s__Lachnospiraceae_bacterium_FE2018	0.904762	0.00200828	0.0136178	0.904762	positive	#E41A1C	high	high	high_high
s__Firmicutes_bacterium_CAG:110	s__Coprococcus_comes	0.738095	0.0365528	0.0460397	0.738095	positive	#E41A1C	high	high	high_high
s__Firmicutes_bacterium_CAG:110	s__Treponema_medium	-0.714286	0.0465282	0.0480824	0.714286	negative	#377EB8	high	high	high_high
s__Firmicutes_bacterium_CAG:110	s__Pseudoflavonifractor_capillosus	0.904762	0.00200828	0.0136178	0.904762	positive	#E41A1C	high	high	high_high
s__Firmicutes_bacterium_CAG:110	s__Treponema_sp._C6A8	-0.928571	0.000862968	0.00871774	0.928571	negative	#377EB8	high	high	high_high
s__Firmicutes_bacterium_CAG:110	s__Firmicutes_bacterium_CAG:238	-0.761905	0.0280049	0.0398346	0.761905	negative	#377EB8	high	high	high_high
s__Firmicutes_bacterium_CAG:110	s__Faecalibacterium_prausnitzii	0.904762	0.00200828	0.0136178	0.904762	positive	#E41A1C	high	high	high_high
s__Firmicutes_bacterium_CAG:110	s__Dorea_longicatena	0.904762	0.00200828	0.0136178	0.904762	positive	#E41A1C	high	high	high_high
s__Firmicutes_bacterium_CAG:110	s__Clostridium_sp._CAG:226	-0.785714	0.0208151	0.0374672	0.785714	negative	#377EB8	high	high	high_high
s__Firmicutes_bacterium_CAG:110	s__Treponema_bryantii	-0.928571	0.000862968	0.00871774	0.928571	negative	#377EB8	high	high	high_high
s__Firmicutes_bacterium_CAG:110	s__Treponema_saccharophilum	-0.809524	0.0149027	0.0317966	0.809524	negative	#377EB8	high	high	high_high
s__Firmicutes_bacterium_CAG:110	s__Peptoclostridium_difficile	0.785714	0.0208151	0.0374672	0.785714	positive	#E41A1C	high	high	high_high
s__Firmicutes_bacterium_CAG:110	s__Prevotella_copri	0.761905	0.0280049	0.0398346	0.761905	positive	#E41A1C	high	high	high_high
s__Firmicutes_bacterium_CAG:110	s__Clostridium_sp._CAG:413	-0.880952	0.00385032	0.0198532	0.880952	negative	#377EB8	high	high	high_high
s__Firmicutes_bacterium_CAG:110	s__Treponema_succinifaciens	-0.738095	0.0365528	0.0460397	0.738095	negative	#377EB8	high	high	high_high
s__Firmicutes_bacterium_CAG:110	s__Butyricicoccus_pullicaecorum	0.833333	0.0101755	0.0278281	0.833333	positive	#E41A1C	high	high	high_high
s__Firmicutes_bacterium_CAG:110	s__Treponema_denticola	-0.833333	0.0101755	0.0278281	0.833333	negative	#377EB8	high	high	high_high
s__Firmicutes_bacterium_CAG:110	s__Treponema_socranskii	-0.785714	0.0208151	0.0374672	0.785714	negative	#377EB8	high	high	high_high
s__Firmicutes_bacterium_CAG:110	s__Tannerella_sp._oral_taxon_BU063	0.761905	0.0280049	0.0398346	0.761905	positive	#E41A1C	high	high	high_high
s__Firmicutes_bacterium_CAG:114	s__Oscillibacter_sp._1-3	-0.714286	0.0465282	0.0480824	0.714286	negative	#377EB8	high	high	high_high
s__Firmicutes_bacterium_CAG:114	s__Firmicutes_bacterium_CAG:240	0.761905	0.0280049	0.0398346	0.761905	positive	#E41A1C	high	high	high_high
s__Firmicutes_bacterium_CAG:114	s__Flavonifractor_plautii	0.761905	0.0280049	0.0398346	0.761905	positive	#E41A1C	high	high	high_high
s__Firmicutes_bacterium_CAG:114	s__Treponema_medium	0.761905	0.0280049	0.0398346	0.761905	positive	#E41A1C	high	high	high_high
s__Firmicutes_bacterium_CAG:238	s__Treponema_sp._C6A8	0.833333	0.0101755	0.0278281	0.833333	positive	#E41A1C	high	high	high_high
s__Firmicutes_bacterium_CAG:238	s__Treponema_medium	0.761905	0.0280049	0.0398346	0.761905	positive	#E41A1C	high	high	high_high
s__Firmicutes_bacterium_CAG:240	s__Treponema_medium	0.833333	0.0101755	0.0278281	0.833333	positive	#E41A1C	high	high	high_high
s__Firmicutes_bacterium_CAG:272	s__Treponema_medium	0.857143	0.00653002	0.0241221	0.857143	positive	#E41A1C	high	high	high_high
s__Firmicutes_bacterium_CAG:272	s__Firmicutes_bacterium_CAG:240	0.97619	3.3144e-05	0.000911459	0.97619	positive	#E41A1C	high	high	high_high
s__Firmicutes_bacterium_CAG:272	s__Firmicutes_bacterium_CAG:114	0.738095	0.0365528	0.0460397	0.738095	positive	#E41A1C	high	high	high_high
s__Firmicutes_bacterium_CAG:272	s__uncultured_prokaryote	0.738095	0.0365528	0.0460397	0.738095	positive	#E41A1C	high	high	high_high
s__Firmicutes_bacterium_CAG:555	s__Prevotella_sp._CAG:1031	0.880952	0.00385032	0.0198532	0.880952	positive	#E41A1C	high	high	high_high
s__Firmicutes_bacterium_CAG:555	s__Prevotella_intermedia	0.880952	0.00385032	0.0198532	0.880952	positive	#E41A1C	high	high	high_high
s__Firmicutes_bacterium_CAG:555	s__bacterium_P3	-0.880952	0.00385032	0.0198532	0.880952	negative	#377EB8	high	high	high_high
s__Flavonifractor_plautii	s__Firmicutes_bacterium_CAG:170	0.833333	0.0101755	0.0278281	0.833333	positive	#E41A1C	high	high	high_high
s__Hungatella_hathewayi	s__Clostridium_perfringens	0.714286	0.0465282	0.0480824	0.714286	positive	#E41A1C	high	high	high_high
s__Hungatella_hathewayi	s__Firmicutes_bacterium_CAG:170	0.857143	0.00653002	0.0241221	0.857143	positive	#E41A1C	high	high	high_high
s__Hungatella_hathewayi	s__[Ruminococcus]_torques	0.738095	0.0365528	0.0460397	0.738095	positive	#E41A1C	high	high	high_high
s__Hungatella_hathewayi	s__Prevotella_sp._CAG:1092	0.761905	0.0280049	0.0398346	0.761905	positive	#E41A1C	high	high	high_high
s__Hungatella_hathewayi	s__Butyrivibrio_fibrisolvens	0.833333	0.0101755	0.0278281	0.833333	positive	#E41A1C	high	high	high_high
s__Hungatella_hathewayi	s__Firmicutes_bacterium_CAG:137	0.714286	0.0465282	0.0480824	0.714286	positive	#E41A1C	high	high	high_high
s__Hungatella_hathewayi	s__Firmicutes_bacterium_CAG:103	0.738095	0.0365528	0.0460397	0.738095	positive	#E41A1C	high	high	high_high
s__Intestinimonas_butyriciproducens	s__Treponema_denticola	-0.761905	0.0280049	0.0398346	0.761905	negative	#377EB8	high	high	high_high
s__Intestinimonas_butyriciproducens	s__Clostridium_sp._CAG:226	-0.714286	0.0465282	0.0480824	0.714286	negative	#377EB8	high	high	high_high
s__Intestinimonas_butyriciproducens	s__Oscillibacter_sp._1-3	0.761905	0.0280049	0.0398346	0.761905	positive	#E41A1C	high	high	high_high
s__Intestinimonas_butyriciproducens	s__Clostridium_sp._CAG:138	-0.714286	0.0465282	0.0480824	0.714286	negative	#377EB8	high	high	high_high
s__Intestinimonas_butyriciproducens	s__Coprococcus_comes	0.738095	0.0365528	0.0460397	0.738095	positive	#E41A1C	high	high	high_high
s__Lachnospiraceae_bacterium_7_1_58FAA	s__Mollicutes_bacterium_HR2	0.809524	0.0149027	0.0317966	0.809524	positive	#E41A1C	high	high	high_high
s__Lachnospiraceae_bacterium_7_1_58FAA	s__Treponema_medium	0.738095	0.0365528	0.0460397	0.738095	positive	#E41A1C	high	high	high_high
s__Lachnospiraceae_bacterium_7_1_58FAA	s__Treponema_sp._C6A8	0.738095	0.0365528	0.0460397	0.738095	positive	#E41A1C	high	high	high_high
s__Lachnospiraceae_bacterium_FE2018	s__Treponema_sp._C6A8	-0.833333	0.0101755	0.0278281	0.833333	negative	#377EB8	high	high	high_high
s__Lachnospiraceae_bacterium_FE2018	s__Bacteroides_sp._CAG:927	0.880952	0.00385032	0.0198532	0.880952	positive	#E41A1C	high	high	high_high
s__Lachnospiraceae_bacterium_FE2018	s__Firmicutes_bacterium_CAG:238	-0.738095	0.0365528	0.0460397	0.738095	negative	#377EB8	high	high	high_high
s__Lactobacillus_crispatus	s__Clostridium_butyricum	-0.738095	0.0365528	0.0460397	0.738095	negative	#377EB8	high	high	high_high
s__Lactobacillus_crispatus	s__Eubacterium_sp._CAG:180	-0.738095	0.0365528	0.0460397	0.738095	negative	#377EB8	high	high	high_high
s__Lactobacillus_crispatus	s__Intestinimonas_butyriciproducens	-0.714286	0.0465282	0.0480824	0.714286	negative	#377EB8	high	high	high_high
s__Lactobacillus_delbrueckii	s__Eubacterium_sp._CAG:180	-0.761905	0.0280049	0.0398346	0.761905	negative	#377EB8	high	high	high_high
s__Lactobacillus_delbrueckii	s__Alistipes_sp._CAG:435	-0.761905	0.0280049	0.0398346	0.761905	negative	#377EB8	high	high	high_high
s__Lactobacillus_johnsonii	s__Oscillibacter_sp._ER4	-0.761905	0.0280049	0.0398346	0.761905	negative	#377EB8	high	high	high_high
s__Lactobacillus_johnsonii	s__Firmicutes_bacterium_CAG:240	-0.785714	0.0208151	0.0374672	0.785714	negative	#377EB8	high	high	high_high
s__Lactobacillus_johnsonii	s__Streptococcus_thermophilus	0.785714	0.0208151	0.0374672	0.785714	positive	#E41A1C	high	high	high_high
s__Lactobacillus_johnsonii	s__Firmicutes_bacterium_CAG:272	-0.857143	0.00653002	0.0241221	0.857143	negative	#377EB8	high	high	high_high
s__Lactobacillus_johnsonii	s__Treponema_medium	-0.714286	0.0465282	0.0480824	0.714286	negative	#377EB8	high	high	high_high
s__Lactobacillus_johnsonii	s__Prevotella_intermedia	-0.761905	0.0280049	0.0398346	0.761905	negative	#377EB8	high	high	high_high
s__Lactobacillus_mucosae	s__Eubacterium_sp._CAG:180	-0.880952	0.00385032	0.0198532	0.880952	negative	#377EB8	high	high	high_high
s__Lactobacillus_reuteri	s__Turicibacter_sanguinis	-0.880952	0.00385032	0.0198532	0.880952	negative	#377EB8	high	high	high_high
s__Lactobacillus_reuteri	s__Eubacterium_sp._CAG:180	-0.785714	0.0208151	0.0374672	0.785714	negative	#377EB8	high	high	high_high
s__Lactobacillus_reuteri	s__Clostridium_butyricum	-0.928571	0.000862968	0.00871774	0.928571	negative	#377EB8	high	high	high_high
s__Lactobacillus_reuteri	s__Lactobacillus_crispatus	0.809524	0.0149027	0.0317966	0.809524	positive	#E41A1C	high	high	high_high
s__Lactobacillus_reuteri	s__Ruminococcus_sp._HUN007	-0.833333	0.0101755	0.0278281	0.833333	negative	#377EB8	high	high	high_high
s__Lactobacillus_reuteri	s__Treponema_saccharophilum	-0.833333	0.0101755	0.0278281	0.833333	negative	#377EB8	high	high	high_high
s__Oscillibacter_sp._1-3	s__Treponema_medium	-0.714286	0.0465282	0.0480824	0.714286	negative	#377EB8	high	high	high_high
s__Oscillibacter_sp._1-3	s__Coprococcus_comes	0.857143	0.00653002	0.0241221	0.857143	positive	#E41A1C	high	high	high_high
s__Oscillibacter_sp._1-3	s__Clostridium_sp._CAG:226	-0.833333	0.0101755	0.0278281	0.833333	negative	#377EB8	high	high	high_high
s__Oscillibacter_sp._ER4	s__Prevotella_intermedia	0.761905	0.0280049	0.0398346	0.761905	positive	#E41A1C	high	high	high_high
s__Oscillibacter_sp._ER4	s__Treponema_medium	0.761905	0.0280049	0.0398346	0.761905	positive	#E41A1C	high	high	high_high
s__Oscillibacter_sp._ER4	s__Firmicutes_bacterium_CAG:240	0.809524	0.0149027	0.0317966	0.809524	positive	#E41A1C	high	high	high_high
s__Oscillibacter_sp._ER4	s__Firmicutes_bacterium_CAG:272	0.857143	0.00653002	0.0241221	0.857143	positive	#E41A1C	high	high	high_high
s__Parabacteroides_distasonis	s__Bacteroides_thetaiotaomicron	0.809524	0.0149027	0.0317966	0.809524	positive	#E41A1C	high	high	high_high
s__Parabacteroides_distasonis	s__Mollicutes_bacterium_HR2	-0.928571	0.000862968	0.00871774	0.928571	negative	#377EB8	high	high	high_high
s__Parabacteroides_distasonis	s__Lachnospiraceae_bacterium_7_1_58FAA	-0.785714	0.0208151	0.0374672	0.785714	negative	#377EB8	high	high	high_high
s__Peptoclostridium_difficile	s__Clostridium_sp._CAG:413	-0.904762	0.00200828	0.0136178	0.904762	negative	#377EB8	high	high	high_high
s__Peptoclostridium_difficile	s__Firmicutes_bacterium_CAG:240	-0.761905	0.0280049	0.0398346	0.761905	negative	#377EB8	high	high	high_high
s__Peptoclostridium_difficile	s__Bacteroides_sp._CAG:1060	-0.761905	0.0280049	0.0398346	0.761905	negative	#377EB8	high	high	high_high
s__Peptoclostridium_difficile	s__Chlamydia_trachomatis	0.714286	0.0465282	0.0480824	0.714286	positive	#E41A1C	high	high	high_high
s__Peptoclostridium_difficile	s__uncultured_bacterium	-0.809524	0.0149027	0.0317966	0.809524	negative	#377EB8	high	high	high_high
s__Peptoclostridium_difficile	s__Bacteroides_uniformis	-0.761905	0.0280049	0.0398346	0.761905	negative	#377EB8	high	high	high_high
s__Peptoclostridium_difficile	s__Treponema_medium	-0.785714	0.0208151	0.0374672	0.785714	negative	#377EB8	high	high	high_high
s__Peptoclostridium_difficile	s__Treponema_sp._C6A8	-0.714286	0.0465282	0.0480824	0.714286	negative	#377EB8	high	high	high_high
s__Phascolarctobacterium_succinatutens	s__Treponema_denticola	-0.785714	0.0208151	0.0374672	0.785714	negative	#377EB8	high	high	high_high
s__Phascolarctobacterium_succinatutens	s__Dorea_longicatena	0.714286	0.0465282	0.0480824	0.714286	positive	#E41A1C	high	high	high_high
s__Phascolarctobacterium_succinatutens	s__Coprococcus_comes	0.97619	3.3144e-05	0.000911459	0.97619	positive	#E41A1C	high	high	high_high
s__Phascolarctobacterium_succinatutens	s__Treponema_socranskii	-0.785714	0.0208151	0.0374672	0.785714	negative	#377EB8	high	high	high_high
s__Phascolarctobacterium_succinatutens	s__Oscillibacter_sp._1-3	0.833333	0.0101755	0.0278281	0.833333	positive	#E41A1C	high	high	high_high
s__Phascolarctobacterium_succinatutens	s__Clostridium_sp._CAG:226	-0.928571	0.000862968	0.00871774	0.928571	negative	#377EB8	high	high	high_high
s__Phascolarctobacterium_succinatutens	s__Butyricicoccus_pullicaecorum	0.761905	0.0280049	0.0398346	0.761905	positive	#E41A1C	high	high	high_high
s__Phascolarctobacterium_succinatutens	s__Treponema_medium	-0.904762	0.00200828	0.0136178	0.904762	negative	#377EB8	high	high	high_high
s__Prevotella_bivia	s__Bacteroides_sp._CAG:709	0.714286	0.0465282	0.0480824	0.714286	positive	#E41A1C	high	high	high_high
s__Prevotella_bivia	s__Lactobacillus_mucosae	-0.761905	0.0280049	0.0398346	0.761905	negative	#377EB8	high	high	high_high
s__Prevotella_brevis	s__Prevotella_sp._CAG:873	0.857143	0.00653002	0.0241221	0.857143	positive	#E41A1C	high	high	high_high
s__Prevotella_brevis	s__Oscillibacter_sp._1-3	-0.714286	0.0465282	0.0480824	0.714286	negative	#377EB8	high	high	high_high
s__Prevotella_brevis	s__Flavonifractor_plautii	0.714286	0.0465282	0.0480824	0.714286	positive	#E41A1C	high	high	high_high
s__Prevotella_brevis	s__Firmicutes_bacterium_CAG:114	0.714286	0.0465282	0.0480824	0.714286	positive	#E41A1C	high	high	high_high
s__Prevotella_brevis	s__Prevotella_disiens	0.833333	0.0101755	0.0278281	0.833333	positive	#E41A1C	high	high	high_high
s__Prevotella_copri	s__Coprococcus_comes	0.857143	0.00653002	0.0241221	0.857143	positive	#E41A1C	high	high	high_high
s__Prevotella_copri	s__Butyricicoccus_pullicaecorum	0.738095	0.0365528	0.0460397	0.738095	positive	#E41A1C	high	high	high_high
s__Prevotella_copri	s__Dorea_longicatena	0.714286	0.0465282	0.0480824	0.714286	positive	#E41A1C	high	high	high_high
s__Prevotella_copri	s__Phascolarctobacterium_succinatutens	0.833333	0.0101755	0.0278281	0.833333	positive	#E41A1C	high	high	high_high
s__Prevotella_copri	s__Parabacteroides_distasonis	0.809524	0.0149027	0.0317966	0.809524	positive	#E41A1C	high	high	high_high
s__Prevotella_copri	s__Lachnospiraceae_bacterium_7_1_58FAA	-0.761905	0.0280049	0.0398346	0.761905	negative	#377EB8	high	high	high_high
s__Prevotella_copri	s__Clostridium_sp._CAG:226	-0.928571	0.000862968	0.00871774	0.928571	negative	#377EB8	high	high	high_high
s__Prevotella_copri	s__Treponema_socranskii	-0.833333	0.0101755	0.0278281	0.833333	negative	#377EB8	high	high	high_high
s__Prevotella_copri	s__Treponema_medium	-0.714286	0.0465282	0.0480824	0.714286	negative	#377EB8	high	high	high_high
s__Prevotella_copri	s__Treponema_denticola	-0.97619	3.3144e-05	0.000911459	0.97619	negative	#377EB8	high	high	high_high
s__Prevotella_copri	s__Oscillibacter_sp._1-3	0.714286	0.0465282	0.0480824	0.714286	positive	#E41A1C	high	high	high_high
s__Prevotella_disiens	s__Prevotella_sp._CAG:1031	0.714286	0.0465282	0.0480824	0.714286	positive	#E41A1C	high	high	high_high
s__Prevotella_disiens	s__Prevotella_intermedia	0.761905	0.0280049	0.0398346	0.761905	positive	#E41A1C	high	high	high_high
s__Prevotella_disiens	s__bacterium_P3	-0.714286	0.0465282	0.0480824	0.714286	negative	#377EB8	high	high	high_high
s__Prevotella_intermedia	s__Bacteroides_sp._CAG:927	0.761905	0.0280049	0.0398346	0.761905	positive	#E41A1C	high	high	high_high
s__Prevotella_intermedia	s__Prevotella_sp._CAG:1031	0.904762	0.00200828	0.0136178	0.904762	positive	#E41A1C	high	high	high_high
s__Prevotella_intermedia	s__bacterium_P3	-0.904762	0.00200828	0.0136178	0.904762	negative	#377EB8	high	high	high_high
s__Prevotella_sp._CAG:1031	s__bacterium_P3	-0.952381	0.0002604	0.00402806	0.952381	negative	#377EB8	high	high	high_high
s__Prevotella_sp._CAG:1092	s__Tannerella_sp._oral_taxon_BU063	0.714286	0.0465282	0.0480824	0.714286	positive	#E41A1C	high	high	high_high
s__Prevotella_sp._CAG:1092	s__Firmicutes_bacterium_CAG:170	0.714286	0.0465282	0.0480824	0.714286	positive	#E41A1C	high	high	high_high
s__Prevotella_sp._CAG:1092	s__Clostridium_sp._CAG:138	-0.761905	0.0280049	0.0398346	0.761905	negative	#377EB8	high	high	high_high
s__Prevotella_sp._CAG:1092	s__Clostridium_perfringens	0.809524	0.0149027	0.0317966	0.809524	positive	#E41A1C	high	high	high_high
s__Prevotella_sp._CAG:279	s__Bacteroides_vulgatus	0.785714	0.0208151	0.0374672	0.785714	positive	#E41A1C	high	high	high_high
s__Prevotella_sp._CAG:279	s__Clostridium_botulinum	-0.738095	0.0365528	0.0460397	0.738095	negative	#377EB8	high	high	high_high
s__Prevotella_sp._CAG:279	s__unclassified_g__Bacteroides	0.761905	0.0280049	0.0398346	0.761905	positive	#E41A1C	high	high	high_high
s__Prevotella_sp._CAG:279	s__Prevotella_intermedia	0.904762	0.00200828	0.0136178	0.904762	positive	#E41A1C	high	high	high_high
s__Prevotella_sp._CAG:279	s__Prevotella_sp._CAG:1031	0.880952	0.00385032	0.0198532	0.880952	positive	#E41A1C	high	high	high_high
s__Prevotella_sp._CAG:279	s__Bacteroides_sp._CAG:927	0.714286	0.0465282	0.0480824	0.714286	positive	#E41A1C	high	high	high_high
s__Prevotella_sp._CAG:279	s__Firmicutes_bacterium_CAG:555	0.952381	0.0002604	0.00402806	0.952381	positive	#E41A1C	high	high	high_high
s__Prevotella_sp._CAG:279	s__bacterium_P3	-0.952381	0.0002604	0.00402806	0.952381	negative	#377EB8	high	high	high_high
s__Prevotella_sp._CAG:873	s__Oscillibacter_sp._1-3	-0.714286	0.0465282	0.0480824	0.714286	negative	#377EB8	high	high	high_high
s__Prevotella_sp._CAG:873	s__Flavonifractor_plautii	0.833333	0.0101755	0.0278281	0.833333	positive	#E41A1C	high	high	high_high
s__Prevotella_sp._CAG:873	s__Tannerella_forsythia	0.738095	0.0365528	0.0460397	0.738095	positive	#E41A1C	high	high	high_high
s__Prevotella_sp._CAG:873	s__Prevotella_disiens	0.761905	0.0280049	0.0398346	0.761905	positive	#E41A1C	high	high	high_high
s__Prevotella_sp._CAG:873	s__Firmicutes_bacterium_CAG:114	0.738095	0.0365528	0.0460397	0.738095	positive	#E41A1C	high	high	high_high
s__Pseudoflavonifractor_capillosus	s__Treponema_sp._C6A8	-0.97619	3.3144e-05	0.000911459	0.97619	negative	#377EB8	high	high	high_high
s__Pseudoflavonifractor_capillosus	s__Firmicutes_bacterium_CAG:238	-0.809524	0.0149027	0.0317966	0.809524	negative	#377EB8	high	high	high_high
s__Pseudoflavonifractor_capillosus	s__Lachnospiraceae_bacterium_7_1_58FAA	-0.761905	0.0280049	0.0398346	0.761905	negative	#377EB8	high	high	high_high
s__Pseudoflavonifractor_capillosus	s__Butyricicoccus_pullicaecorum	0.928571	0.000862968	0.00871774	0.928571	positive	#E41A1C	high	high	high_high
s__Pseudoflavonifractor_capillosus	s__Lachnospiraceae_bacterium_FE2018	0.857143	0.00653002	0.0241221	0.857143	positive	#E41A1C	high	high	high_high
s__Roseburia_inulinivorans	s__Firmicutes_bacterium_CAG:170	0.785714	0.0208151	0.0374672	0.785714	positive	#E41A1C	high	high	high_high
s__Ruminococcus_flavefaciens	s__Lactobacillus_johnsonii	0.761905	0.0280049	0.0398346	0.761905	positive	#E41A1C	high	high	high_high
s__Ruminococcus_flavefaciens	s__Prevotella_intermedia	-0.714286	0.0465282	0.0480824	0.714286	negative	#377EB8	high	high	high_high
s__Ruminococcus_flavefaciens	s__Streptococcus_suis	0.714286	0.0465282	0.0480824	0.714286	positive	#E41A1C	high	high	high_high
s__Ruminococcus_flavefaciens	s__Streptococcus_equinus	0.833333	0.0101755	0.0278281	0.833333	positive	#E41A1C	high	high	high_high
s__Ruminococcus_flavefaciens	s__Roseburia_inulinivorans	0.738095	0.0365528	0.0460397	0.738095	positive	#E41A1C	high	high	high_high
s__Ruminococcus_sp._CAG:177	s__Mollicutes_bacterium_HR2	-0.714286	0.0465282	0.0480824	0.714286	negative	#377EB8	high	high	high_high
s__Ruminococcus_sp._CAG:177	s__Treponema_socranskii	-0.738095	0.0365528	0.0460397	0.738095	negative	#377EB8	high	high	high_high
s__Ruminococcus_sp._CAG:177	s__Pseudoflavonifractor_capillosus	0.714286	0.0465282	0.0480824	0.714286	positive	#E41A1C	high	high	high_high
s__Ruminococcus_sp._CAG:177	s__Lachnospiraceae_bacterium_7_1_58FAA	-0.833333	0.0101755	0.0278281	0.833333	negative	#377EB8	high	high	high_high
s__Ruminococcus_sp._CAG:177	s__Ruminococcus_sp._HUN007	-0.785714	0.0208151	0.0374672	0.785714	negative	#377EB8	high	high	high_high
s__Ruminococcus_sp._CAG:177	s__Butyricicoccus_pullicaecorum	0.738095	0.0365528	0.0460397	0.738095	positive	#E41A1C	high	high	high_high
s__Ruminococcus_sp._HUN007	s__Treponema_saccharophilum	0.809524	0.0149027	0.0317966	0.809524	positive	#E41A1C	high	high	high_high
s__Ruminococcus_sp._HUN007	s__Mollicutes_bacterium_HR2	0.714286	0.0465282	0.0480824	0.714286	positive	#E41A1C	high	high	high_high
s__Streptococcus_equinus	s__Streptococcus_thermophilus	0.833333	0.0101755	0.0278281	0.833333	positive	#E41A1C	high	high	high_high
s__Streptococcus_equinus	s__Streptococcus_suis	0.952381	0.0002604	0.00402806	0.952381	positive	#E41A1C	high	high	high_high
s__Streptococcus_equinus	s__Ruminococcus_sp._HUN007	0.738095	0.0365528	0.0460397	0.738095	positive	#E41A1C	high	high	high_high
s__Streptococcus_equinus	s__Bacteroides_sp._CAG:927	-0.738095	0.0365528	0.0460397	0.738095	negative	#377EB8	high	high	high_high
s__Streptococcus_gallolyticus	s__Ruminococcus_flavefaciens	0.833333	0.0101755	0.0278281	0.833333	positive	#E41A1C	high	high	high_high
s__Streptococcus_gallolyticus	s__Lactobacillus_johnsonii	0.833333	0.0101755	0.0278281	0.833333	positive	#E41A1C	high	high	high_high
s__Streptococcus_gallolyticus	s__Streptococcus_equinus	0.928571	0.000862968	0.00871774	0.928571	positive	#E41A1C	high	high	high_high
s__Streptococcus_gallolyticus	s__Streptococcus_suis	0.809524	0.0149027	0.0317966	0.809524	positive	#E41A1C	high	high	high_high
s__Streptococcus_gallolyticus	s__Prevotella_intermedia	-0.833333	0.0101755	0.0278281	0.833333	negative	#377EB8	high	high	high_high
s__Streptococcus_gallolyticus	s__Streptococcus_thermophilus	0.833333	0.0101755	0.0278281	0.833333	positive	#E41A1C	high	high	high_high
s__Streptococcus_gallolyticus	s__Prevotella_sp._CAG:279	-0.714286	0.0465282	0.0480824	0.714286	negative	#377EB8	high	high	high_high
s__Streptococcus_gallolyticus	s__Firmicutes_bacterium_CAG:555	-0.761905	0.0280049	0.0398346	0.761905	negative	#377EB8	high	high	high_high
s__Streptococcus_gallolyticus	s__Bacteroides_sp._CAG:927	-0.833333	0.0101755	0.0278281	0.833333	negative	#377EB8	high	high	high_high
s__Streptococcus_suis	s__Streptococcus_thermophilus	0.833333	0.0101755	0.0278281	0.833333	positive	#E41A1C	high	high	high_high
s__Streptococcus_suis	s__Ruminococcus_sp._HUN007	0.714286	0.0465282	0.0480824	0.714286	positive	#E41A1C	high	high	high_high
s__Tannerella_sp._oral_taxon_BU063	s__Treponema_sp._C6A8	-0.785714	0.0208151	0.0374672	0.785714	negative	#377EB8	high	high	high_high
s__Tannerella_sp._oral_taxon_BU063	s__Pseudoflavonifractor_capillosus	0.714286	0.0465282	0.0480824	0.714286	positive	#E41A1C	high	high	high_high
s__Tannerella_sp._oral_taxon_BU063	s__Firmicutes_bacterium_CAG:238	-0.761905	0.0280049	0.0398346	0.761905	negative	#377EB8	high	high	high_high
s__Tannerella_sp._oral_taxon_BU063	s__Dorea_longicatena	0.809524	0.0149027	0.0317966	0.809524	positive	#E41A1C	high	high	high_high
s__Tannerella_sp._oral_taxon_BU063	s__Bacteroides_uniformis	-0.785714	0.0208151	0.0374672	0.785714	negative	#377EB8	high	high	high_high
s__Tannerella_sp._oral_taxon_BU063	s__Lachnospiraceae_bacterium_FE2018	0.785714	0.0208151	0.0374672	0.785714	positive	#E41A1C	high	high	high_high
s__Treponema_bryantii	s__Peptoclostridium_difficile	-0.714286	0.0465282	0.0480824	0.714286	negative	#377EB8	high	high	high_high
s__Treponema_bryantii	s__Coprococcus_comes	-0.761905	0.0280049	0.0398346	0.761905	negative	#377EB8	high	high	high_high
s__Treponema_bryantii	s__Butyricicoccus_pullicaecorum	-0.952381	0.0002604	0.00402806	0.952381	negative	#377EB8	high	high	high_high
s__Treponema_bryantii	s__Treponema_sp._C6A8	1	0	0	1	positive	#E41A1C	high	high	high_high
s__Treponema_bryantii	s__Pseudoflavonifractor_capillosus	-0.97619	3.3144e-05	0.000911459	0.97619	negative	#377EB8	high	high	high_high
s__Treponema_bryantii	s__Clostridium_sp._CAG:226	0.785714	0.0208151	0.0374672	0.785714	positive	#E41A1C	high	high	high_high
s__Treponema_bryantii	s__Treponema_medium	0.714286	0.0465282	0.0480824	0.714286	positive	#E41A1C	high	high	high_high
s__Treponema_bryantii	s__Firmicutes_bacterium_CAG:238	0.833333	0.0101755	0.0278281	0.833333	positive	#E41A1C	high	high	high_high
s__Treponema_bryantii	s__Lachnospiraceae_bacterium_FE2018	-0.833333	0.0101755	0.0278281	0.833333	negative	#377EB8	high	high	high_high
s__Treponema_bryantii	s__Treponema_saccharophilum	0.761905	0.0280049	0.0398346	0.761905	positive	#E41A1C	high	high	high_high
s__Treponema_bryantii	s__Clostridium_sp._CAG:413	0.857143	0.00653002	0.0241221	0.857143	positive	#E41A1C	high	high	high_high
s__Treponema_bryantii	s__Lachnospiraceae_bacterium_7_1_58FAA	0.738095	0.0365528	0.0460397	0.738095	positive	#E41A1C	high	high	high_high
s__Treponema_bryantii	s__Treponema_socranskii	0.857143	0.00653002	0.0241221	0.857143	positive	#E41A1C	high	high	high_high
s__Treponema_bryantii	s__Dorea_longicatena	-0.97619	3.3144e-05	0.000911459	0.97619	negative	#377EB8	high	high	high_high
s__Treponema_bryantii	s__Tannerella_sp._oral_taxon_BU063	-0.785714	0.0208151	0.0374672	0.785714	negative	#377EB8	high	high	high_high
s__Treponema_denticola	s__Clostridium_sp._CAG:226	0.904762	0.00200828	0.0136178	0.904762	positive	#E41A1C	high	high	high_high
s__Treponema_denticola	s__Lachnospiraceae_bacterium_FE2018	-0.785714	0.0208151	0.0374672	0.785714	negative	#377EB8	high	high	high_high
s__Treponema_denticola	s__Coprococcus_comes	-0.833333	0.0101755	0.0278281	0.833333	negative	#377EB8	high	high	high_high
s__Treponema_denticola	s__Parabacteroides_distasonis	-0.761905	0.0280049	0.0398346	0.761905	negative	#377EB8	high	high	high_high
s__Treponema_denticola	s__Butyricicoccus_pullicaecorum	-0.714286	0.0465282	0.0480824	0.714286	negative	#377EB8	high	high	high_high
s__Treponema_medium	s__Treponema_sp._C6A8	0.714286	0.0465282	0.0480824	0.714286	positive	#E41A1C	high	high	high_high
s__Treponema_medium	s__Coprococcus_comes	-0.857143	0.00653002	0.0241221	0.857143	negative	#377EB8	high	high	high_high
s__Treponema_saccharophilum	s__Lachnospiraceae_bacterium_FE2018	-0.785714	0.0208151	0.0374672	0.785714	negative	#377EB8	high	high	high_high
s__Treponema_saccharophilum	s__Treponema_sp._C6A8	0.761905	0.0280049	0.0398346	0.761905	positive	#E41A1C	high	high	high_high
s__Treponema_saccharophilum	s__Lachnospiraceae_bacterium_7_1_58FAA	0.761905	0.0280049	0.0398346	0.761905	positive	#E41A1C	high	high	high_high
s__Treponema_saccharophilum	s__Mollicutes_bacterium_HR2	0.761905	0.0280049	0.0398346	0.761905	positive	#E41A1C	high	high	high_high
s__Treponema_saccharophilum	s__Parabacteroides_distasonis	-0.761905	0.0280049	0.0398346	0.761905	negative	#377EB8	high	high	high_high
s__Treponema_saccharophilum	s__Pseudoflavonifractor_capillosus	-0.857143	0.00653002	0.0241221	0.857143	negative	#377EB8	high	high	high_high
s__Treponema_socranskii	s__Treponema_denticola	0.761905	0.0280049	0.0398346	0.761905	positive	#E41A1C	high	high	high_high
s__Treponema_socranskii	s__Lachnospiraceae_bacterium_7_1_58FAA	0.952381	0.0002604	0.00402806	0.952381	positive	#E41A1C	high	high	high_high
s__Treponema_socranskii	s__Treponema_saccharophilum	0.738095	0.0365528	0.0460397	0.738095	positive	#E41A1C	high	high	high_high
s__Treponema_socranskii	s__Dorea_longicatena	-0.833333	0.0101755	0.0278281	0.833333	negative	#377EB8	high	high	high_high
s__Treponema_socranskii	s__Treponema_medium	0.785714	0.0208151	0.0374672	0.785714	positive	#E41A1C	high	high	high_high
s__Treponema_socranskii	s__Coprococcus_comes	-0.809524	0.0149027	0.0317966	0.809524	negative	#377EB8	high	high	high_high
s__Treponema_socranskii	s__Treponema_sp._C6A8	0.857143	0.00653002	0.0241221	0.857143	positive	#E41A1C	high	high	high_high
s__Treponema_socranskii	s__Clostridium_sp._CAG:226	0.857143	0.00653002	0.0241221	0.857143	positive	#E41A1C	high	high	high_high
s__Treponema_socranskii	s__Pseudoflavonifractor_capillosus	-0.833333	0.0101755	0.0278281	0.833333	negative	#377EB8	high	high	high_high
s__Treponema_socranskii	s__Butyricicoccus_pullicaecorum	-0.904762	0.00200828	0.0136178	0.904762	negative	#377EB8	high	high	high_high
s__Treponema_succinifaciens	s__uncultured_bacterium	0.761905	0.0280049	0.0398346	0.761905	positive	#E41A1C	high	high	high_high
s__Treponema_succinifaciens	s__Lachnospiraceae_bacterium_7_1_58FAA	0.833333	0.0101755	0.0278281	0.833333	positive	#E41A1C	high	high	high_high
s__Treponema_succinifaciens	s__Phascolarctobacterium_succinatutens	-0.761905	0.0280049	0.0398346	0.761905	negative	#377EB8	high	high	high_high
s__Treponema_succinifaciens	s__Coprococcus_comes	-0.714286	0.0465282	0.0480824	0.714286	negative	#377EB8	high	high	high_high
s__Treponema_succinifaciens	s__Parabacteroides_distasonis	-0.809524	0.0149027	0.0317966	0.809524	negative	#377EB8	high	high	high_high
s__Treponema_succinifaciens	s__Firmicutes_bacterium_CAG:114	0.809524	0.0149027	0.0317966	0.809524	positive	#E41A1C	high	high	high_high
s__Treponema_succinifaciens	s__Treponema_medium	0.857143	0.00653002	0.0241221	0.857143	positive	#E41A1C	high	high	high_high
s__Treponema_succinifaciens	s__Clostridium_sp._CAG:226	0.738095	0.0365528	0.0460397	0.738095	positive	#E41A1C	high	high	high_high
s__Treponema_succinifaciens	s__Treponema_socranskii	0.809524	0.0149027	0.0317966	0.809524	positive	#E41A1C	high	high	high_high
s__Treponema_succinifaciens	s__Firmicutes_bacterium_CAG:240	0.857143	0.00653002	0.0241221	0.857143	positive	#E41A1C	high	high	high_high
s__Treponema_succinifaciens	s__Firmicutes_bacterium_CAG:272	0.880952	0.00385032	0.0198532	0.880952	positive	#E41A1C	high	high	high_high
s__Treponema_succinifaciens	s__Prevotella_copri	-0.857143	0.00653002	0.0241221	0.857143	negative	#377EB8	high	high	high_high
s__Treponema_succinifaciens	s__Treponema_denticola	0.833333	0.0101755	0.0278281	0.833333	positive	#E41A1C	high	high	high_high
s__Turicibacter_sanguinis	s__Clostridium_butyricum	0.904762	0.00200828	0.0136178	0.904762	positive	#E41A1C	high	high	high_high
s__Turicibacter_sanguinis	s__Ruminococcus_sp._HUN007	0.809524	0.0149027	0.0317966	0.809524	positive	#E41A1C	high	high	high_high
s__uncultured_bacterium	s__Coprococcus_comes	-0.714286	0.0465282	0.0480824	0.714286	negative	#377EB8	high	high	high_high
s__uncultured_bacterium	s__Lactobacillus_johnsonii	-0.880952	0.00385032	0.0198532	0.880952	negative	#377EB8	high	high	high_high
s__uncultured_bacterium	s__Firmicutes_bacterium_CAG:272	0.928571	0.000862968	0.00871774	0.928571	positive	#E41A1C	high	high	high_high
s__uncultured_bacterium	s__Prevotella_sp._CAG:1031	0.714286	0.0465282	0.0480824	0.714286	positive	#E41A1C	high	high	high_high
s__uncultured_bacterium	s__Firmicutes_bacterium_CAG:240	0.904762	0.00200828	0.0136178	0.904762	positive	#E41A1C	high	high	high_high
s__uncultured_bacterium	s__Phascolarctobacterium_succinatutens	-0.785714	0.0208151	0.0374672	0.785714	negative	#377EB8	high	high	high_high
s__uncultured_bacterium	s__Treponema_medium	0.928571	0.000862968	0.00871774	0.928571	positive	#E41A1C	high	high	high_high
s__uncultured_bacterium	s__Clostridium_sp._CAG:413	0.714286	0.0465282	0.0480824	0.714286	positive	#E41A1C	high	high	high_high
s__uncultured_bacterium	s__Oscillibacter_sp._ER4	0.857143	0.00653002	0.0241221	0.857143	positive	#E41A1C	high	high	high_high
s__uncultured_prokaryote	s__Firmicutes_bacterium_CAG:124	0.904762	0.00200828	0.0136178	0.904762	positive	#E41A1C	high	high	high_high
s__uncultured_prokaryote	s__Firmicutes_bacterium_CAG:240	0.761905	0.0280049	0.0398346	0.761905	positive	#E41A1C	high	high	high_high

## Sheet: Table S7
Target	Source	correlation	pvalue	fdr	Weight	po_ne
s___Eubacterium__siraeum	N6-(1-Iminoethyl)-L-lysine	0.636364	0.0479117	0.059606	0.636364	positive
s__Akkermansia_muciniphila	.omega.-3 Arachidonic acid methyl ester	0.733333	0.0158006	0.0398386	0.733333	positive
s__Akkermansia_muciniphila	L-Norleucine	-0.745455	0.0133301	0.0376228	0.745455	negative
s__Akkermansia_muciniphila	Methyl hexadec-9-enoate	0.927273	0.000112035	0.0529643	0.927273	positive
s__Akkermansia_muciniphila	9-cis-Retinol	0.806061	0.00486206	0.0278611	0.806061	positive
s__Akkermansia_muciniphila	Quinestrol	0.769697	0.00922195	0.0329032	0.769697	positive
s__Akkermansia_sp__CAG_344	Quinestrol	0.636364	0.0479117	0.059606	0.636364	positive
s__Akkermansia_sp__CAG_344	Methyl hexadec-9-enoate	0.636364	0.0479117	0.059606	0.636364	positive
s__Akkermansia_sp__KLE1797	3-Oxopentanoic acid	0.818182	0.00381492	0.00248759	0.818182	positive
s__Akkermansia_sp__KLE1797	Quinestrol	0.769697	0.00922195	0.0329032	0.769697	positive
s__Anaerotruncus_colihominis	Acetaldehyde	0.709091	0.0216659	0.0431266	0.709091	positive
s__Anaerotruncus_colihominis	Phe-Trp	-0.709091	0.0216659	0.0431266	0.709091	negative
s__Anaerotruncus_sp__G3_2012_	Docosahexaenoic acid methyl ester	-0.69697	0.0250967	0.0460755	0.69697	negative
s__Bacteroides_sp__CAG_709	Quinestrol	-0.745455	0.0133301	0.0376228	0.745455	negative
s__Bacteroides_sp__CAG_709	Docosahexaenoic acid methyl ester	-0.709091	0.0216659	0.0431266	0.709091	negative
s__Bifidobacterium_animalis	N6-(1-Iminoethyl)-L-lysine	-0.648485	0.0425401	0.0578729	0.648485	negative
s__Bifidobacterium_pseudolongum	N6-(1-Iminoethyl)-L-lysine	-0.793939	0.00609992	0.0311756	0.793939	negative
s__Caldicoprobacter_oshimai	Pyroglutamic acid	0.854545	0.0016368	0.0206346	0.854545	positive
s__Clostridia_bacterium_UC5_1_2F7	Phe-Trp	-0.648485	0.0425401	0.0578729	0.648485	negative
s__Clostridia_bacterium_UC5_1_2F7	Acetaminophen sulfate	0.672727	0.0330412	0.0507975	0.672727	positive
s__Clostridia_bacterium_UC5_1_2F7	Acetaldehyde	0.830303	0.00294023	0.0213845	0.830303	positive
s__Eubacterium_sp__AB3007	Pyroglutamic acid	-0.648485	0.0425401	0.0578729	0.648485	negative
s__Oxalobacter_formigenes	L-Norleucine	0.745455	0.0133301	0.0376228	0.745455	positive
s__Prevotella_oryzae	N6-(1-Iminoethyl)-L-lysine	-0.757576	0.0111434	0.0345447	0.757576	negative
s__Prevotella_oryzae	Indole-3-carbinol	0.721212	0.0185732	0.0428315	0.721212	positive
s__Prevotella_sp__FD3004	Acrolein	-0.636364	0.0479117	0.059606	0.636364	negative
s__Prevotella_sp__MA2016	Docosahexaenoic acid methyl ester	-0.757576	0.0111434	0.0345447	0.757576	negative
s__Prevotella_sp__MA2016	Quinestrol	-0.672727	0.0330412	0.0507975	0.672727	negative
s__Prevotella_sp__P6B1	Phe-Trp	0.709091	0.0216659	0.0431266	0.709091	positive
s__Prevotella_sp__P6B1	Acetaminophen sulfate	-0.745455	0.0133301	0.0376228	0.745455	negative
s__Prevotella_sp__P6B1	Acetaldehyde	-0.830303	0.00294023	0.0213845	0.830303	negative
s__Proteobacteria_bacterium_CAG_139	Monoelaidin	0.851068	0.00179113	0.0209904	0.851068	positive
s__Proteobacteria_bacterium_CAG_139	3-Oxopentanoic acid	-0.844989	0.0020858	0.0209904	0.844989	negative
s__Proteobacteria_bacterium_CAG_139	Pyroglutamic acid	-0.632222	0.0498461	0.0612071	0.632222	negative
s__Proteobacteria_bacterium_CAG_139	N-Isovaleroylglycine	-0.832831	0.00277789	0.0213845	0.832831	negative
s__Ruminococcus_flavefaciens	Pyroglutamic acid	0.709091	0.0216659	0.0431266	0.709091	positive
s__Ruminococcus_flavefaciens	Phe-Trp	0.721212	0.0185732	0.0428315	0.721212	positive
s__Ruminococcus_sp__CAG_382	Pyroglutamic acid	0.672727	0.0330412	0.0507975	0.672727	positive
s__Ruminococcus_sp__CAG_382	N-Isovaleroylglycine	0.927273	0.000112035	0.00529643	0.927273	positive
s__Ruminococcus_sp__CAG_382	3-Oxopentanoic acid	0.684848	0.0288828	0.0492048	0.684848	positive
s__Ruminococcus_sp__CAG_382	Serotonin	0.733333	0.0158006	0.0398386	0.733333	positive
s__Ruminococcus_sp__CAG_382	Monoelaidin	-0.830303	0.00294023	0.0213845	0.830303	negative
s__Streptococcus_suis	Indole-3-carbinol	0.660606	0.0375884	0.0542593	0.660606	positive
s__Streptococcus_suis	N6-(1-Iminoethyl)-L-lysine	-0.733333	0.0158006	0.0398386	0.733333	negative
s__Akkermansia_muciniphila	5-(2-Furanyl)-3-4-dihydro-2H-pyrrole	0.878788	0.000813862	0.0171001	0.878788	positive
s__Akkermansia_muciniphila	2-6-Dimethyl-naphtalene	0.672727	0.0330412	0.0507975	0.672727	positive
s__Akkermansia_sp__CAG_344	5-(2-Furanyl)-3-4-dihydro-2H-pyrrole	0.733333	0.0158006	0.0398386	0.733333	positive
s__Akkermansia_sp__CAG_344	2-6-Dimethyl-naphtalene	0.769697	0.00922195	0.0329032	0.769697	positive
s__Akkermansia_sp__KLE1797	5-(2-Furanyl)-3	0.636364	0.0479117	0.059606	0.636364	positive
s__Akkermansia_sp__KLE1797	2-6-Dimethyl-naphtalene	0.769697	0.00922195	0.0329032	0.769697	positive
s__Firmicutes_bacterium_CAG_238	2-6-Dimethyl-naphtalene	-0.636364	0.0479117	0.059606	0.636364	negative
s__Megasphaera_elsdenii	5-(2-Furanyl)-3-4-dihydro-2H-pyrrole	0.769697	0.00922195	0.0329032	0.769697	positive
